# Supplementary material for: The economic, agricultural, and food security repercussions of a wild pollinator collapse in Europe
Source: Nat Commun. 2025 Nov 10;16:9892. doi: 10.1038/s41467-025-65414-7 (PMC12603210; doi:10.1038/s41467-025-65414-7)
Supplement: Supplementary file 3 — Supplementary Code 1 [file 41467_2025_65414_MOESM3_ESM.zip]

Archive with 28 entries (28 files):
- BaseReference.gms
- __MACOSX/._BaseReference.gms
- Klein_Europe_HighDep_ContinentRegion.gms
- __MACOSX/._Klein_Europe_HighDep_ContinentRegion.gms
- Klein_Europe_LowDep_ContinentRegion.gms
- __MACOSX/._Klein_Europe_LowDep_ContinentRegion.gms
- Klein_Europe_MeanDep_ContinentRegion.gms
- __MACOSX/._Klein_Europe_MeanDep_ContinentRegion.gms
- Policy_Pollinators_klein_wild_26Nov24.txt
- __MACOSX/._Policy_Pollinators_klein_wild_26Nov24.txt
- Policy_Pollinators_siopa_wild_19_20Aug24.txt
- __MACOSX/._Policy_Pollinators_siopa_wild_19_20Aug24.txt
- poll_shock_data_revised_wild_170924 Kopie.xlsx
- __MACOSX/._poll_shock_data_revised_wild_170924 Kopie.xlsx
- poll_shock_data_revised_wild_170924.xlsx
- __MACOSX/._poll_shock_data_revised_wild_170924.xlsx
- poll_shock_data_revised_wild_klein_260924 Kopie.xlsx
- __MACOSX/._poll_shock_data_revised_wild_klein_260924 Kopie.xlsx
- poll_shock_data_revised_wild_klein_260924.xlsx
- __MACOSX/._poll_shock_data_revised_wild_klein_260924.xlsx
- Readme.pdf
- __MACOSX/._Readme.pdf
- Siopa_Europe_HighDep_ContinentRegion.gms
- __MACOSX/._Siopa_Europe_HighDep_ContinentRegion.gms
- Siopa_Europe_LowDep_ContinentRegion.gms
- __MACOSX/._Siopa_Europe_LowDep_ContinentRegion.gms
- Siopa_Europe_MeanDep_ContinentRegion.gms
- __MACOSX/._Siopa_Europe_MeanDep_ContinentRegion.gms
