# Supplementary material for: The economic, agricultural, and food security repercussions of a wild pollinator collapse in Europe
Source: Nat Commun. 2025 Nov 10;16:9892. doi: 10.1038/s41467-025-65414-7 (PMC12603210; doi:10.1038/s41467-025-65414-7)
Supplement: Supplementary file 3 — Supplementary Code 1 [file 41467_2025_65414_MOESM3_ESM.zip › BaseReference.gms]

********************************************************************************
$ontext

   CAPRI project

   GAMS file : pollinatior_shock.GMS

   @purpose  : Global pollinator decline
   @author   : AF
   @date     : 26.09.22
   @refDoc   :
   @seeAlso  :
   @calledBy :

$offtext
********************************************************************************
* ----------------------------------------------------------
* General policy set up:
* ----------------------------------------------------------

* ---Agricultural policy file for the base year or baseline

$INCLUDE "pol_input\cap_after_2014\ref.gms"


*p_landSupplyElas(RMS) = p_landSupplyElas(RMS) * 0.5;

*p_elasSupp(RMS,xxUsingLand,"Yild","CAL")$p_elasSupp(RMS,xxUsingLand,"Yild","CAL") = p_elasSupp(RMS,xxUsingLand,"Yild","CAL")*0.5;
 

*
*============================   End Of File   ================================
