# Supplementary material for: The economic, agricultural, and food security repercussions of a wild pollinator collapse in Europe
Source: Nat Commun. 2025 Nov 10;16:9892. doi: 10.1038/s41467-025-65414-7 (PMC12603210; doi:10.1038/s41467-025-65414-7)
Supplement: Supplementary file 3 — Supplementary Code 1 [file 41467_2025_65414_MOESM3_ESM.zip › Policy_Pollinators_klein_wild_26Nov24.txt]

* ------------------------------------------------------------------
* Batch file for building data base and creating standard baseline
* Status: Updated to baseyear 2017
* ------------------------------------------------------------------
* This will remove your entries in the settings of the GUI such that you need to (or may) specify them explicitly here.
* If you don't like that and instead want to take over your settings from the GUI, deactivate the following:
  gams options =   kill

*
*  -- Customize and activate the system-specific settings below, if necessary
*
*  gamsexe = C:\GAMS\40\gams.exe
  gams options =   threads 0 errmsg=1         gdxcompress=1 ps=0 pw=1000
* was 4 before
  number of processors = 8
*  rscriptexe = C:\Progra~1\R\R-4.0.3\bin\x64\Rscript.exe


  work dir   = ..\gams
  dat dir    = ..\dat
  output dir = ..\output\batchOutput
  res dir    = ..\output\results
  restartdir = ..\output\restart
* If you are NOT working on a network drive the following is ok:
 scr dir    = D:\CAPRI_2016_scr_dir
*  scr dir    = ..\output\temp
* When the current directory is on a network drive it is necessary to set the scratch directory to a directory on your hard disc:
*  scr dir    = c:\scrdir
*  scr dir    = c:\users\witzke\scrdir

* -------------------------------------------
* Declare MACRO strings to use in this batch
* -------------------------------------------
  MACRO = BL BL000000 "Belgium and Luxembourg"
  MACRO = DK DK000000 "Denmark"
  MACRO = DE DE000000 "Germany"
  MACRO = EL EL000000 "Greece"
  MACRO = ES ES000000 "Spain"
  MACRO = FR FR000000 "France"
  MACRO = IR IR000000 "Irland"
  MACRO = IT IT000000 "Italy"
  MACRO = NL NL000000 "The Netherlands"
  MACRO = AT AT000000 "Austria"
  MACRO = PT PT000000 "Portugal"
  MACRO = SE SE000000 "Sweden"
  MACRO = FI FI000000 "Finland"
  MACRO = UK UK000000 "United Kingdom"
  MACRO = CZ CZ000000 "Czech Republic"
  MACRO = HU HU000000 "Hungary"
  MACRO = PL PL000000 "Poland"
  MACRO = SI SI000000 "Slovenia"
  MACRO = SK SK000000 "Slovak Republic"
  MACRO = EE EE000000 "Estonia"
  MACRO = LT LT000000 "Lithuania"
  MACRO = LV LV000000 "Latvia"
  MACRO = CY CY000000 "Cyprus"
  MACRO = MT MT000000 "Malta"
  MACRO = BG BG000000 "Bulgaria"
  MACRO = RO RO000000 "Romania"
  MACRO = NO NO000000 "Norway"
  MACRO = TU TUR "Turkey"
  MACRO = AL AL000000 "Albania"
  MACRO = MK MK000000 "Macedonia"
  MACRO = CS CS000000 "Serbia"
  MACRO = MO MO000000 "Montenegro"
  MACRO = HR HR000000 "Croatia"
  MACRO = BA BA000000 "Bosnia and Herzegovina"
  MACRO = KO KO000000 "Kosovo"


  MACRO = selCountries  %RO%

  MACRO = selCountriesComma  %HU%
  MACRO = eu27Countries %BL%\%SE%\%DK%\%DE%\%EL%\%ES%\%FR%\%IR%\%IT%\%NL%\%AT%\%PT%\%FI%\%CY%\%EE%\%LV%\%LT%\%MT%\%PL%\%SK%\%BG%\%CZ%\%HU%\%SI%\%RO%
  MACRO = candidateCountries %CS%\%AL%\%MO%\%HR%\%BA%\%MK%\%KO%\%TU%
  MACRO = otherCountries %NO%\%UK%
  MACRO = eu27Countries_and_otherCountries %eu27Countries%\%otherCountries%
  MACRO = allCountries %eu27Countries%\%otherCountries%\%candidateCountries%
  MACRO = inventoryCountries %eu27Countries%\%UK%
  MACRO = eu27CountriesComma %BL%,%SE%,%DK%,%DE%,%EL%,%ES%,%FR%,%IR%,%IT%,%NL%,%AT%,%PT%,%FI%,%CY%,%EE%,%LV%,%LT%,%MT%,%PL%,%SK%,%BG%,%CZ%,%HU%,%SI%,%RO%
  MACRO = candidateCountriesComma %CS%,%AL%,%MO%,%HR%,%BA%,%MK%,%KO%,%TU%
  MACRO = otherCountriesComma %NO%,%UK%
  MACRO = allCountriesComma %eu27CountriesComma%,%otherCountriesComma%,%candidateCountriesComma%
  MACRO = allCountriesordered %NO%\%TU%\%eu27Countries%\%UK%\%CS%\%AL%\%MO%\%HR%\%BA%\%MK%\%KO%

* MACRO = calibrationYears 2015\2020\2025\2030\2035\2040\2045\2050
* MACRO = calibrationYears 2020\2030\2040\2050\2070
  MACRO = calibrationYears 2020\2030\2050
  MACRO = bas 17
  MACRO = baseyear 20%bas%
  MACRO = Scenariodesc cap_after_2014\ref
  MACRO = ScenariodescUnderscore cap_after_2014_ref
  MACRO = ScenariodescCal cap_after_2014\cal
  MACRO = ScenariodescCalUnderscore cap_after_2014_cal
  MACRO = ScenariodescCal_envconstr cap_after_2014\cal_envconstr
  MACRO = Scenariodesc_envconstr cap_after_2014\ref_envconstr
  MACRO = ScenariodescCal_envconstr_Underscore cap_after_2014_cal_envconstr
  MACRO = Scenariodesc_envconstr_Underscore cap_after_2014_ref_envconstr
  MACRO = CAPINVYEARS 1990,1991,1992,1993,1994,1995,1996,1997,1998,1999,2000,2001,2002,2003,2004,2005,2006,2007,2008,2009,2010,2011,2012,2013,2014,2016
  MACRO = CAPINVYEARSforLOOP 1990\1991\1992\1993\1994\1995\1996\1997\1998\1999\2000\2001\2002\2003\2004\2005\2006\2007\2008\2009\2010\2011\2012\2013\2014\2016
* select one of the following aglink projection
*  MACRO = AglinkVersion Aglink2017dgAgri
*  MACRO = AglinkVersion Aglink2014DgAgri
*  MACRO = AglinkVersion Aglink2019dgAgri
  MACRO = AglinkVersion aglink2020dgAgri

* Manure trade switch
  MACRO = New_Manure_Trade_Module Off
* Use the new bi-level programming approach for fertilizer allocation (ON) or not (OFF)
  MACRO = inner_fertilizer_model off
* Use the new Trustee land specification
  MACRO = Trustee_land_supply off
* Crop inputs in market model?
  MACRO = crop_inputs_in_market off
* Also including water?
  MACRO = water_input_in_market off
* Use water module in supply models
  MACRO = water_in_supply_models off
* water in supply model? If ==on set to "_wat" for suffix in capmod file names, otherwise leave empty
  MACRO = water_in_supply_suffix

* regional aggregation defined in task global in the GUI with the aggregator tool:
*  MACRO = aggregationFileToUse  defaulta\majorPorkProd\MPP_MS
  MACRO = aggregationFileToUse  defaulta

*   ---    Stearing of tasks with the switches below
* here we can activate or deactivate tasks or groups of tasks
* core tasks
  MACRO = FAOSTAT                                       Off
  MACRO = FAOSTAT_generateTradeOutput                   Off
  MACRO = Build_global_database_map_FAO                 Off
  MACRO = COCO_for_non_candidateMS                      Off
  MACRO = COCO_only_integrate_non_candidateMS           Off
  MACRO = COCO_for_candidateMS                          Off
  MACRO = COCO_finish_allMS                             Off
  MACRO = Compile_RDP_data                              Off
  MACRO = Build_regional_time_series                    Off
  MACRO = Build_regional_database                       Off
  MACRO = Build_global_database                         Off
  MACRO = Generate_trend_projection                     Off
  MACRO = Baseline_calibration_market_model             Off
  MACRO = Estimate_GHG_emission_coefficients            Off
  MACRO = Baseline_calibration_supply_model             Off
  MACRO = Run_scenario_with_market_model                On
* optional tasks
* (1) For baseline with env constraints:
  MACRO = Run_envconstr_scen_for_manure_priors          Off
  MACRO = Baseline_calibration_supply_with_envconstr    Off
  MACRO = Run_scenario_with_market_model_with_envconstr Off
* (2 For calibration of mitigation technologies
  MACRO = Baseline_calibration_mitigation_tech          off
* (3) For farm types:
  MACRO = FARMTYPES                                     Off
* (4) For comparisons of CAPRI GHG accounting with national inventories:
  MACRO = Build_GHG_Inventories                         Off
  MACRO = Collect_GHG_and_map_to_Inventories            Off
  MACRO = Compare_GHG_with_EEA                          Off
* (5) For other purposes:
  MACRO = Run_scenario_without_market_model             Off
  MACRO = Run_scenario_only_with_market_model           Off

IF %FAOSTAT% = ON
* ---------------------------------
  task = Prepare FAOSTAT database
* NOTE: This needs to run first as FAO data are also used in coco.
* ---------------------------------
  Consolidation_steps = CountryData,TradeFlows
  Country Data Consolidation Steps = consolidateProdStat,consolidateCommodityBalances,Combine,EstimateMilk,AdjustPopulation
  Trade Consolidation Steps = SELECT,AGGTRADE,UVATRADE,STATRADE,TRDTRADE,INITRADE,MODTRADE,SHOWTRADE
  Productgroups to consolidate = agrInputs,cereFeed,cereFood,cereGrain,animFats,feedstuff,fruitTemp,fruitTrop,induCrop,meats,meatProc,milkProd,oilcakes,vegoils,oilseeds,pulses,roots,sugaProd,vegeProc,vegetabl,textiles,lifeAnim,nonAlcBeverage,fruitProc,nuts,skinhide,skinProd,alcBeverage,cereFlour
  Load meta information from older task = ON
  Print gams code to listing = onListing
  Solprint = On
  Limrow = 0.0
  Limcol = 0.0
  Start threats in visible dos windows = On
  execute=Gamsrun
ENDIF

IF %FAOSTAT_generateTradeOutput% = ON
* ---------------------------------
  task = Prepare FAOSTAT database
* NOTE: This needs to run first as FAO data are also used in coco.
* ---------------------------------

  Consolidation_steps =  TradeFlows
  Country Data Consolidation Steps = consolidateProdStat,consolidateCommodityBalances,Combine,EstimateMilk,AdjustPopulation
  Trade Consolidation Steps =  ExportGUI,ExportGlobal
  Productgroups to consolidate = agrInputs,cereFeed,cereFood,cereGrain,animFats,feedstuff,fruitTemp,fruitTrop,induCrop,meats,meatProc,milkProd,oilcakes,vegoils,oilseeds,pulses,roots,sugaProd,vegeProc,vegetabl,textiles,lifeAnim,nonAlcBeverage,fruitProc,nuts,skinhide,skinProd,alcBeverage,cereFlour
  Load meta information from older task = ON
  Print gams code to listing = onListing
  Solprint = On
  Limrow = 0.0
  Limcol = 0.0
  Start threats in visible dos windows = On
  execute=Gamsrun
ENDIF


IF %Build_global_database_map_FAO%=ON
* -------------------------------------------
  task = Build global database
* NOTE: GLobal should be run before coco with "Only map market data from FAO then unload and exit = ON"
*       to obtain global\data_market_raw.gdx to be used for FAO input into coco
*       Currently we have the "old solution": using dat\fao_dataMarket.gdx produced by the stand alone "coco_fao_MarketBalances.gms".
* -------------------------------------------
  First ex post year = 1984
  Base year = %Baseyear%
  Last ex post year = 2019
  Only map market data from FAO then unload and exit = ON
  Countries = %allCountriesComma%
  Regional breakdown = Countries
  Non-default FAO trade matrix vintage = ON
  FAO trade matrix vintage (determines FAOregions) = FAO_trade_matrix_1986_2019
  Update transportcost matrix = ON
  Update longrun projections = OFF
  Advanced tariff aggregation = OFF
  GLOBIOM Version for longrun projections = GLOBIOM_EU "Projections with GLOBIOM-EU model"
  Use specific Aglink Scenario settings = ON
  Aglink Cosimo model version = %AglinkVersion%
  Aglink Cosimo scenario name = %AglinkVersion%
  Load meta information from older task = ON
  Additional input data identifier =
  Additional result type identifier =
  Override results_in: =
  Override results_out: =
  Override restart_in: =
  Override restart_out: =
  Print gams code to listing = onListing
  Solprint = On
  Limrow = 0.0
  Limcol = 0.0
* The mapping part of global_database is independent of the Aggregation file, but some file needs to be specified:
  Aggregation file = defaulta

   execute = Gamsrun
ENDIF

IF %COCO_for_non_candidateMS% = ON
* -------------------------------------------
  task = Prepare national database
* -------------------------------------------

  First ex post year = 1984
  Last ex post year = 2018
  Automatic check for selection of years = ON
  Regional breakdown = Countries
*  Check final settings = full_check
*  Check final settings = accept_any_result
  Check final settings = accept_any_tseries_dif
*  Check final settings = accept_after_chk
  Non-default FAO trade matrix vintage = ON
  FAO trade matrix vintage (determines FAOregions) = FAO_trade_matrix_1986_2019
  Estimate areas, yields and crop production = ON
  Estimate animals = ON
  Estimate markets = ON
  Estimate land use = ON
  Load meta information from older task = ON
  Print gams code to listing = onListing
  Solprint = on
  Limrow = 0.0
  Limcol = 0.0
  Additional result type identifier =
  startParallel
  FOR curCountry = %eu27Countries_and_otherCountries%
*  FOR curCountry = %selCountries%
      Countries = %curCountry%
      execute=gamsrun
    ENDFOR
  collectParallel
ENDIF

IF %COCO_only_integrate_non_candidateMS% = ON
*-------------------------------------------------------------------------------
*  COCO2: Consolidation of EU27 has to occur before running balkan countries
*-------------------------------------------------------------------------------
*  Note: Consolidation of EU27 has to occur before running balkan countries
*         which partly rely on average shares taken from EU27 or from a sub-group of EU27 and read from coco1_output.gdx
  task = Finish national database

  First ex post year = 1984
  Last ex post year = 2018
  Only integrate results for single MS = ON
  Do not integrate chk files for single MS = OFF
  Countries = %eu27CountriesComma%,%otherCountriesComma%
*  Countries = %selCountriesComma%
  Regional breakdown = Countries
  Load meta information from older task = ON
  Print gams code to listing = offListing
  Solprint = On
  Limrow = 0.0
  Limcol = 0.0
  execute=Gamsrun
ENDIF

IF %COCO_for_candidateMS% = ON
*-------------------------------------------------------------------------------
  task = Prepare national database
* -------------------------------------------
  First ex post year = 1995
  Last ex post year = 2018
  Automatic check for selection of years = ON
  Regional breakdown = Countries
*  Check final settings = full_check
*  Check final settings = accept_any_result
  Check final settings = accept_any_tseries_dif
*  Check final settings = accept_after_chk
  Non-default FAO trade matrix vintage = ON
  FAO trade matrix vintage (determines FAOregions) = FAO_trade_matrix_1986_2019
  Estimate areas, yields and crop production = ON
  Estimate animals = ON
  Estimate markets = ON
  Estimate land use = ON
  Load meta information from older task = ON
  Print gams code to listing = onListing
  Solprint = on
  Limrow = 0.0
  Limcol = 0.0
  startparallel
    FOR curCountry = %candidateCountries%
*   FOR curCountry = %selCountries%
      Countries = %curCountry%
      execute = Gamsrun
    ENDFOR
  collectparallel
ENDIF

IF %COCO_finish_allMS% = ON
* ---------------------------------
  task = Finish national database
* ---------------------------------
  First ex post year = 1984
  Last ex post year = 2018
* Set to 'on' if only integration is desired and main parts of coco2 should be run later
*  Only integrate results for single MS = ON
  Only integrate results for single MS = OFF
  Do not integrate chk files for single MS = OFF
  Countries = %allCountriesComma%
  Regional breakdown = Countries
  Non-default FAO trade matrix vintage = ON
  FAO trade matrix vintage (determines FAOregions) = FAO_trade_matrix_1986_2019
  Load meta information from older task = ON
  Print gams code to listing = offListing
  Solprint = On
  Limrow = 0.0
  Limcol = 0.0
  execute=Gamsrun
ENDIF

IF %Compile_RDP_data% = ON
* ---------------------------------
  task = Compile RDP data
* ---------------------------------
  Load meta information from older task = ON
  Print gams code to listing = offListing
  Solprint = On
  Limrow = 0.0
  Limcol = 0.0
  execute=Gamsrun
ENDIF

IF %Build_regional_time_series% = ON
* ---------------------------------
  task = Build regional time series
* ---------------------------------
  New Manure trade module = %New_Manure_Trade_Module%
  First ex post year = 1984
  Base year = %baseyear%
  Last ex post year = 2018
  Time series = ON
  Regional breakdown = NUTS2
  Non-default FAO trade matrix vintage = ON
  FAO trade matrix vintage (determines FAOregions) = FAO_trade_matrix_1986_2019
  Load meta information from older task = ON
  Print gams code to listing = offListing
  Solprint = Off
  Limrow = 0.0
  Limcol = 0.0
  startparallel
    FOR curCountry = %allCountries%
*   FOR curCountry = %selCountries%
      Countries = %curCountry%
      execute=gamsrun
    ENDFOR
  collectparallel
ENDIF

IF %Build_regional_database% = ON
* -------------------------------------------
  task = Build regional database
* -------------------------------------------
  New Manure trade module = %New_Manure_Trade_Module%
  Use inner fertilizer model = %inner_fertilizer_model%
  Use Trustee land supply = %Trustee_land_supply%
  First ex post year = 1984
  Base year = %baseyear%
  Last ex post year = 2018
  Yields/Input Costs per farm from FADN = OFF
  Load meta information from older task = ON
  Solution printing = Suppress
  Print gams code to listing = offListing
  Solprint = Off
  Limrow = 0.0
  Limcol = 0.0
  startparallel
*    FOR curCountry = %selCountries%
     FOR curCountry = %allCountries%
      Regional breakdown = NUTS2
      Countries = %curCountry%
      execute = GAMSrun
     ENDFOR
  collectparallel
ENDIF

* oooooooooooooooooooooooooooooooooooooooooooooooooooooooooooooooooooooooooooooooooo
* begin optional task: comparisons of CAPRI GHG accounting with national inventories
IF %Build_GHG_Inventories% = ON
* ---------------------------------
  task = Build GHG Inventories
* ---------------------------------
* step 1
  Aggregation file = defaulta
  GHG_per_Country = ON
  Map_CAPRI_NIR = OFF
  Base year = 2012
  Load meta information from older task = ON
  Additional input data identifier =
  Additional result type identifier =
  Override results_in: =
  Override results_out: =
  Override restart_in: =
  Override restart_out: =
  Print gams code to listing = offListing
  Solprint = On
  Limrow = 0.0
  Limcol = 0.0
startparallel

    FOR curCountry = %inventoryCountries%
     FOR curYEAR = %CAPINVYEARSforLOOP%
      InvYears = %curYEAR%
      Countries = %curCountry%
      execute=gamsrun
     ENDFOR
    ENDFOR
collectparallel
ENDIF

IF %Collect_GHG_and_map_to_Inventories% = ON
  Aggregation file = defaulta
  task = Collect GHG and map to Inventories
  Load meta information from older task = ON
  Additional input data identifier =
  Additional result type identifier =
  Override results_in: =
  Override results_out: =
  Override restart_in: =
  Override restart_out: =
  Print gams code to listing = offListing
  Solprint = On
  Limrow = 0.0
  Limcol = 0.0
  InvYears = %CAPINVYEARS%
  Countries = %eu27CountriesComma%
  execute=gamsrun
ENDIF

IF %Compare_GHG_with_EEA% = ON
* ---------------------------------
* Task specific settings for batch file mode
* ---------------------------------
  task = Compare GHG with EEA
  Load meta information from older task = ON
  Additional input data identifier =
  Additional result type identifier =
  Override results_in: =
  Override results_out: =
  Override restart_in: =
  Override restart_out: =
  Print gams code to listing = offListing
  Solprint = On
  Limrow = 0.0
  Limcol = 0.0
  execute=Rrun
ENDIF
* end optional task: comparisons of CAPRI GHG accounting with national inventories
* oooooooooooooooooooooooooooooooooooooooooooooooooooooooooooooooooooooooooooooooooo


IF %Build_global_database% = ON
* ---------------------------------
  task = Build global database
* ---------------------------------
  First ex post year = 1984
  Base year = %baseyear%
  Last ex post year = 2019
  Countries = %allCountriesComma%
  Regional breakdown = Countries
  Non-default FAO trade matrix vintage = ON
  FAO trade matrix vintage (determines FAOregions) = FAO_trade_matrix_1986_2019
*  Tariff aggregation source = MACMAP2016
 Tariff aggregation source = MACMAP2020
  Only map market data from FAO then unload and exit = OFF
  Update transportcost matrix = ON
  Update longrun projections = ON
  Advanced tariff aggregation = OFF
  GLOBIOM Version for longrun projections = GLOBIOM_EU "Projections with GLOBIOM-EU model",GLOBIOM_GL "Projections with standard GLOBIOM model"
  Include water input for market model = %water_input_in_market%
  Aglink Cosimo model version = %AglinkVersion%
  Aglink Cosimo scenario name = %AglinkVersion%
  Load meta information from older task = ON
  Print gams code to listing = offListing
  Solprint = On
  Limrow = 0.0
  Limcol = 0.0

  FOR curAgg = %aggregationFileToUse%
    Aggregation file = %curAgg%
    execute = Gamsrun
  ENDFOR

ENDIF


* -------------------------------------------
*  pseudo task: call_create_longrun_info:
*               = stand alone program run typically by PW based on GLOBIOM-GL or GLOBIOM-EU outputs
*               Requires many settings of global variables in global\convert_globiom.gms
*               For specific GLOBIOM runs (eg those from the AgClim50 project) also needs big input files that are not committed
*               Gives results\global\longrun_info_fac.gdx for captrd and for the baseline market calibration
*               To run in a command prompt window:
*               "gams call_create_longrun_info.gms"
* -------------------------------------------
IF %Generate_trend_projection% = ON
* -------------------------------------------
  task = Generate trend projection
* -------------------------------------------
* in trend projections we assume no Brexit as long as the Aglink baseline does the same
* will change in future releases
  Aggregation file = defaulta
  First ex post year = 1984
  Base year = %baseyear%
* If longrun is not needed shorten the years to a suitable minimum:
*  Simulation years = 2015,2016,2020,2025,2030,2035,2040,2045,2050
*  Simulation years = 2030
*  Simulation years = 2015,2016,2030,2050,2070
  Simulation years = 2020,2030,2050,2070
  Last simulation year = 2070
  Last year of NUTS2 trends for FTs = 2030
  Countries = %allCountriesComma%
*  Countries = %selCountriesComma%
*  Regional breakdown = Countries
  Regional breakdown = NUTS2
  Aglink Cosimo model version = %AglinkVersion%
  Aglink Cosimo scenario name = %AglinkVersion%
  Use water module in supply models = %water_in_supply_models%
  Scaling to DG Agri baseline = Off
  Long run baseline selection = globiom_eu_nov2020+REFERENCE+REFERENCE "GLOBIOM-EU Nov 2020 baseline under EUCLIMIT5"
*  Long run baseline selection = SSP2+ref_REF+scenRCPref "Shared socioeconomic pathway #2 + default settings under AGCLIM50iv from GLOBIOM_GL"
*  Primes scenarios for biofuel supports = primes_ref_260220
  Primes scenarios for biofuel supports = primes_ref_101220
  Non-default FAO trade matrix vintage = ON
  FAO trade matrix vintage (determines FAOregions) = FAO_trade_matrix_1986_2019
  Load meta information from older task = ON
  Print gams code to listing = onListing
  Solprint = On
  Limrow = 0.0
  Limcol = 0.0
  execute=gamsrun
ENDIF

IF %Baseline_calibration_market_model% = ON
* -------------------------------------------
  task = Baseline calibration market model
* -------------------------------------------
  Scenario description = %ScenariodescCal%
  Trace data flow = ON
  Base year = %baseyear%
  Countries = %allCountriesComma%
  Regional breakdown = Countries
  Use Trustee land supply = %Trustee_land_supply%
  Include crop inputs for market model = %crop_inputs_in_market%
  Include water input for market model = %water_input_in_market%
  Use water module in supply models = %water_in_supply_models%
  Endogenous bio-fuel markets in global market model = ON
  Policy blocks (additional geographical layer) = ON
  Alternative GAMS license file for GHG emission estimation = gamslice
  Long run baseline selection = globiom_eu_nov2020+REFERENCE+REFERENCE "GLOBIOM-EU Nov 2020 baseline under EUCLIMIT5"
*  Long run baseline selection = SSP2+ref_REF+scenRCPref "Shared socioeconomic pathway #2 + default settings under AGCLIM50iv from GLOBIOM_GL"
  Load meta information from older task = ON
  Print gams code to listing = onListing
  Solprint = Off
  Limrow = 0.0
  Limcol = 0.0
  Solution print at preparatory solve = On
  Abort after preparatory solve = OFF
  Solution print for pre-steps in 1st iteration with abort = OFF
  Plus iterlim to zero for 1st pre-steps in 1st iteration = OFF
  Number of presteps before abort = 1
  FOR curYear = %calibrationYears%
*  FOR curYear = 2070
    FOR curAgg = %aggregationFileToUse%
    Aggregation file = %curAgg%
    Simulation years = %curYear%
    execute = Gamsrun
    ENDFOR
  ENDFOR
ENDIF

IF %Estimate_GHG_emission_coefficients% = ON
* -------------------------------------------
  task = Estimate GHG emission coefficients
* -------------------------------------------
  Aggregation file = defaulta
  Base year = %baseyear%
  Countries = %allCountriesComma%
  Aglink Cosimo model version = aglink2014dgagri
  Non-default FAO trade matrix vintage = OFF
  FAO trade matrix vintage (determines FAOregions) = FAO_trade_matrix_1986_2013
  Load meta information from older task = ON
  Additional input data identifier =
  Additional result type identifier =
  Override results_in: =
  Override results_out: =
  Override restart_in: =
  Override restart_out: =
  Print gams code to listing = offListing
  Solprint = Off
  Limrow = 0.0
  Limcol = 0.0
  execute=Gamsrun
ENDIF


IF %Baseline_calibration_supply_model% = ON
* -------------------------------------------
  task = Baseline calibration supply models
* -------------------------------------------
  New Manure trade module = %New_Manure_Trade_Module%
  Use inner fertilizer model = %inner_fertilizer_model%
  Use Trustee land supply = %Trustee_land_supply%
  Use water module in supply models = %water_in_supply_models%
  Scenario description = %ScenariodescCal%
  Base year = %baseyear%
  Regional breakdown = NUTS2
  Dampening of high activity level elasticities = Off
  Load meta information from older task = ON
  Solution printing = Suppress
  Determine point price elasticities = ON
  Print gams code to listing = offListing
  Solprint = Off
  Limrow = 0.0
  Limcol = 0.0
  FOR curYear = %calibrationYears%
*  FOR curYear = 2030
*--- Calibrating supply models for year %curYear%
    Simulation years = %curYear%
    FOR curAgg = %aggregationFileToUse%
      Aggregation file = %curAgg%
  startParallel
      FOR curCountry = %allCountries%
*     FOR curCountry = %selCountries%
        Countries = %curCountry%
        execute=gamsrun
      ENDFOR
  collectParallel
    ENDFOR
  ENDFOR
ENDIF

* oooooooooooooooooooooooooooooooooooooooooooooooooooooooooooooooooooooooooooooooooo
* begin optional task:
IF %Run_scenario_without_market_model% = ON
  task = Run scenario without market model
  New Manure trade module = %New_Manure_Trade_Module%
  Use inner fertilizer model = %inner_fertilizer_model%
  Use Trustee land supply = %Trustee_land_supply%
  Use water module in supply models = %water_in_supply_models%
  Scenario description = %Scenariodesc%
  Base year = %baseyear%
  Countries = %allCountriesComma%
  Generate GAMS child processes on different threads = Off
  Generate CMD per Thread = OFF
  GHG abatement technology = off
  Regional breakdown = NUTS2
  Non-default reference scenario for carbon accounting = OFF
* ATTENTION: The GUI gives an error if the reference file specified does not exist. For a start in an empty folder,
*            where the reference file is created during the batch run as an output of "run sceanrio", create the reference file(s)
*            (may be empty, a picture, or anything inside) with a typical result file name before starting the GUI.
  Reference scenario for carbon accounting = res_2_%bas%30%ScenariodescUnderscore%%water_in_supply_suffix%%curAgg%
  Non-default FAO trade matrix vintage = ON
  FAO trade matrix vintage (determines FAOregions) = FAO_trade_matrix_1986_2019
  Number of iterations = 99
  Aggregates for activities and commodities = ON
  Environmental Indicators = OFF
  Life-cycle assessment for energy = OFF
  Multi-functionality indicators = OFF
  Iteration tracking = ON
  Sensitivity experiments with features in supply model = OFF
  Load meta information from older task = ON
  Solution printing = variables and equations
  Determine point price elasticities = OFF
  generate gdx file with Values of Supply model = OFF
  Print gams code to listing = onListing
  Solprint = On
  Limrow = 0.0
  Limcol = 0.0
  Additional result type identifier = _sup
* Parallel execution works fine if carbon accounting is always against BAS, otherwise ref files need to be specified as below, "with market model"
  FOR curAgg = %aggregationFileToUse%
    Aggregation file = %curAgg%
  startParallel
    FOR curYear = %calibrationYears%
      Simulation years = %curYear%
      execute=gamsrun
    ENDFOR
  collectParallel

  ENDFOR
ENDIF
* end optional task
* oooooooooooooooooooooooooooooooooooooooooooooooooooooooooooooooooooooooooooooooooo

IF %Run_scenario_with_market_model% = ON
* -------------------------------------------
  task = Run scenario with market model
* -------------------------------------------
  New Manure trade module = %New_Manure_Trade_Module%
  Use inner fertilizer model = %inner_fertilizer_model%
  Use Trustee land supply = %Trustee_land_supply%
  Include crop inputs for market model = %crop_inputs_in_market%
  Include water input for market model = %water_input_in_market%
  Use water module in supply models = %water_in_supply_models%
  Manure trade is relevant for convergence = off
  Scenario description = %Scenariodesc%
  GHG abatement technology = off
  Base year = %baseyear%
  Countries = %allCountriesComma%
  Regional breakdown = NUTS2
  Non-default reference scenario for carbon accounting = OFF
  Non-default FAO trade matrix vintage = ON
  FAO trade matrix vintage (determines FAOregions) = FAO_trade_matrix_1986_2019
  Endogenous bio-fuel markets in global market model = ON
  Policy blocks (additional geographical layer) = ON
*  Endogenous margins between trade block and country prices = OFF
  Advanced tariff aggregation module = OFF
  Number of iterations = 15
  Use lower price iterations weights after iteration = 2
  Alternative GAMS license file for GHG emission estimation = gamslice
  Aggregates for activities and commodities = ON
  Environmental Indicators = ON
  Life-cycle assessment for energy = OFF
  Multi-functionality indicators = OFF
  Iteration tracking = ON
  Sensitivity experiments with features in supply model = OFF
  Load meta information from older task = ON
  Solution printing = suppress
  Determine point price elasticities = OFF
  Print gams code to listing = onListing
  Solprint = Off
  Limrow = 0.0
  Limcol = 0.0
  Maximum number of pre-steps market model = 15
  Solution print at preparatory solve = OFF
  Abort after preparatory solve = OFF
  Solution print for pre-steps in 1st iteration with abort = OFF
  Plus iterlim to zero for 1st pre-steps in 1st iteration = OFF
  Number of presteps before abort = 1
  Kill simini file = On
  Generate GAMS child processes on different threads = On
  Generate CMD per Thread = Off

  Last simulation year = 2070


  FOR curAgg = %aggregationFileToUse%
  Aggregation file = %curAgg%


*  Simulation years = 2020
*  Non-default reference scenario for carbon accounting = Off
* ATTENTION: The GUI gives an error if the reference file specified does not exist. For a start in an empty folder,
*            where the reference file is created during the batch run as an output of "run sceanrio", create the reference file(s)
*            (may be empty, a picture, or anything inside) with a typical result file name before starting the GUI.
*  Reference scenario for carbon accounting = res_2_%bas%20%ScenariodescUnderscore%%water_in_supply_suffix%%curAgg%
*  execute=gamsrun

  Simulation years = 2030
  Non-default reference scenario for carbon accounting = Off
*  Reference scenario for carbon accounting = res_2_%bas%30%ScenariodescUnderscore%%water_in_supply_suffix%%curAgg%
**  execute=gamsrun

*  Simulation years = 2050
*  Non-default reference scenario for carbon accounting = On
*  Reference scenario for carbon accounting = res_2_%bas%30%ScenariodescUnderscore%%water_in_supply_suffix%%curAgg%
*  execute=gamsrun

*  Simulation years = 2070
*  Non-default reference scenario for carbon accounting = On
*  Reference scenario for carbon accounting = res_2_%bas%50%ScenariodescUnderscore%%water_in_supply_suffix%%curAgg%
*  execute=gamsrun


*AF here simulations are started

** Make sure this is activated when running analysis with reference
* Reference scenario
* BaseScenario from 03-01-2024
 Scenario description = pollCollapse\BaseReference
				    
  execute=gamsrun


*** Pollinator shocks Europe continental region   - wild pollinators

* MEAN reduction in yields - according to Klein

  Scenario description = pollCollapse\Klein_Europe_MeanDep_ContinentRegion

 execute=gamsrun


* HIGH (95% confidence interval) reduction in yields - according to Klein

  Scenario description = pollCollapse\Klein_Europe_HighDep_ContinentRegion
				      			
  execute=gamsrun


* Low (95% confidence interval) reduction in yields - according to Klein

  Scenario description = pollCollapse\Klein_Europe_LowDep_ContinentRegion

  execute=gamsrun


*------- end of simulation setup +-----

  ENDFOR
ENDIF


* oooooooooooooooooooooooooooooooooooooooooooooooooooooooooooooooooooooooooooooooooo
* begin optional task: baseline with env constraints:
IF %Run_envconstr_scen_for_manure_priors% = ON

  task = Run scenario without market model
  New Manure trade module = %New_Manure_Trade_Module%
  Use inner fertilizer model = %inner_fertilizer_model%
  Use Trustee land supply = %Trustee_land_supply%
* To try reg aggregations other than defaultA or (even several aggregations), change the following line as above (%Run_scenario_with_market_model%)
  Aggregation file = defaulta
  Scenario description = mantrade_prior_scenario
  Base year = %baseyear%
  Countries = %allCountriesComma%
  Generate GAMS child processes on different threads = On
  Generate CMD per Thread = OFF
  GHG abatement technology = off
  Regional breakdown = NUTS2
  Non-default reference scenario for carbon accounting = OFF
  Reference scenario for carbon accounting = res_2_%bas%10_%Scenariodesc%.gdx
  Non-default FAO trade matrix vintage = OFF
  FAO trade matrix vintage (determines FAOregions) = FAO_trade_matrix_1986_2013
  Number of iterations = 99
  Aggregates for activities and commodities = ON
  Environmental Indicators = On
  Life-cycle assessment for energy = OFF
  Multi-functionality indicators = OFF
  Iteration tracking = ON
  Sensitivity experiments with features in supply model = OFF
  Load meta information from older task = ON
  Solution printing = suppress
  Determine point price elasticities = OFF
  generate gdx file with Values of Supply model = OFF
  Print gams code to listing = onListing
  Solprint = On
  Limrow = 0.0
  Limcol = 0.0
  Additional result type identifier =
* Parallel execution works fine if carbon accounting is always against BAS, otherwise ref files need to be specified as below, "with market model"
  startParallel
    FOR curYear = %calibrationYears%
      Simulation years = %curYear%

      IF %curYear%=2050
*       For calibration we take the reference file from the baseline or even the CAPREG resutl for simplicity. This avoids path dependency
*       (so the dependency on previous simulation results influenced by mitigation settings) at least during calibration.
        Non-default reference scenario for carbon accounting = On
        Reference scenario for carbon accounting = res_2_%bas%30%ScenariodescUnderscore%defaultA
      ENDIF

      IF %curYear%=2070
        Non-default reference scenario for carbon accounting = On
        Reference scenario for carbon accounting = res_2_%bas%50%ScenariodescUnderscore%defaultA
      ENDIF

      execute=gamsrun
    ENDFOR
  collectParallel
ENDIF


IF %Baseline_calibration_supply_with_envconstr% = On
* -------------------------------------------
  task = Baseline calibration supply models
* -------------------------------------------
  New Manure trade module = %New_Manure_Trade_Module%
  Use inner fertilizer model = %inner_fertilizer_model%
  Use Trustee land supply = %Trustee_land_supply%
  Scenario description = %ScenariodescCal_envconstr%
  Aggregation file = defaulta
  Base year = %baseyear%
  Regional breakdown = NUTS2
  Dampening of high activity level elasticities = Off
  Load meta information from older task = ON
  Solution printing = Suppress
  Determine point price elasticities = ON
  Print gams code to listing = onListing
  Solprint = Off
  Limrow = 0.0
  Limcol = 0.0
    FOR curYear = %calibrationYears%
      Simulation years = %curYear%
  startParallel
     FOR curCountry = %allCountries%
*     FOR curCountry = %selCountries%
       Countries = %curCountry%
       execute=gamsrun
     ENDFOR
  collectParallel
    ENDFOR
ENDIF


IF %Run_scenario_with_market_model_with_envconstr% = ON
* -------------------------------------------
  task = Run scenario with market model
* -------------------------------------------
  New Manure trade module = %New_Manure_Trade_Module%
  Use inner fertilizer model = %inner_fertilizer_model%
  Use Trustee land supply = %Trustee_land_supply%
  Include crop inputs for market model = %crop_inputs_in_market%
  Include water input for market model = %water_input_in_market%
  Scenario description = %Scenariodesc_envconstr%
  Aggregation file = defaulta
  GHG abatement technology = off
  Base year = %baseyear%
  Countries = %allCountriesComma%
  Regional breakdown = NUTS2
  Non-default reference scenario for carbon accounting = OFF
  Non-default FAO trade matrix vintage = OFF
  FAO trade matrix vintage (determines FAOregions) = FAO_trade_matrix_1986_2013
  Endogenous bio-fuel markets in global market model = ON
  Policy blocks (additional geographical layer) = OFF
  Endogenous margins between trade block and country prices = OFF
  Advanced tariff aggregation module = OFF
  Number of iterations = 15
  Use lower price iterations weights after iteration = 2
  Alternative GAMS license file for GHG emission estimation = gamslice
  Aggregates for activities and commodities = ON
  Environmental Indicators = ON
  Life-cycle assessment for energy = OFF
  Multi-functionality indicators = OFF
  Iteration tracking = ON
  Sensitivity experiments with features in supply model = OFF
  Load meta information from older task = ON
  Solution printing = suppress
  Determine point price elasticities = OFF
  Print gams code to listing = offListing
  Solprint = Off
  Limrow = 0.0
  Limcol = 0.0
  Maximum number of pre-steps market model = 15
  Solution print at preparatory solve = OFF
  Abort after preparatory solve = OFF
  Solution print for pre-steps in 1st iteration with abort = OFF
  Plus iterlim to zero for 1st pre-steps in 1st iteration = OFF
  Number of presteps before abort = 1
  Kill simini file = On
  Generate GAMS child processes on different threads = On
  Generate CMD per Thread = Off

  Simulation years = 2020
  execute=gamsrun

* Simulation years = 2022
* If 2015 has not been deactivated, you may set "Non-default reference scenario... on" and "Reference scenario... = res_2_%bas%15%ScenariodescUnderscore%
* Non-default reference scenario for carbon accounting = On
* Reference scenario for carbon accounting = res_2_%bas%18%ScenariodescUnderscore%
* execute=gamsrun

  Simulation years = 2030
* If 2015 has not been deactivated, you may set "Non-default reference scenario... on" and "Reference scenario... = res_2_%bas%15%ScenariodescUnderscore%
  Non-default reference scenario for carbon accounting = On
  Reference scenario for carbon accounting = res_2_%bas%15%Scenariodesc_envconstr_Underscore%
  execute=gamsrun

*  Scenario description = cap_after_2014\yieldshock

*  execute=gamsrun

ENDIF
* end optional task: baseline with env constraints
* oooooooooooooooooooooooooooooooooooooooooooooooooooooooooooooooooooooooooooooooooo

* oooooooooooooooooooooooooooooooooooooooooooooooooooooooooooooooooooooooooooooooooo
* begin optional task: calibration of mitigation measures


IF %BASELINE_CALIBRATION_MITIGATION_TECH% = ON
*-------------------------------------------------------------------------------
*   CALIBRATION OF MITIGATION TECHNOLOGIES
*-------------------------------------------------------------------------------
* the calibration needs a calibrated supply model without mitigation technologies to start

  task = Run scenario without market model
  New Manure trade module = %New_Manure_Trade_Module%
  Use inner fertilizer model = %inner_fertilizer_model%
  Use Trustee land supply = %Trustee_land_supply%
  Use water module in supply models = %water_in_supply_models%
  Aggregation file = defaulta
  Base year = %baseyear%
  Countries = %allCountriesComma%
*  Countries = %selCountriesComma%
  Generate GAMS child processes on different threads = On
  Generate CMD per Thread = OFF
  GHG abatement technology = endog
  Regional breakdown = NUTS2
  Non-default reference scenario for carbon accounting = OFF
  Reference scenario for carbon accounting = res_2_%bas%30%ScenariodescUnderscore%%water_in_supply_suffix%defaultA
  Non-default FAO trade matrix vintage = ON
  FAO trade matrix vintage (determines FAOregions) = FAO_trade_matrix_1986_2019
  Number of iterations = 15
  Aggregates for activities and commodities = ON
  Environmental Indicators = ON
  Life-cycle assessment for energy = OFF
  Multi-functionality indicators = ON
  Iteration tracking = ON
  Sensitivity experiments with features in supply model = OFF
  Load meta information from older task = ON
  Solution printing = suppress
  Determine point price elasticities = OFF
  generate gdx file with Values of Supply model = OFF
  Print gams code to listing = onListing
  Solprint = On
  Limrow = 0.0
  Limcol = 0.0
  Additional result type identifier =

* Note:
* refpol_endotech_all_ini = calibration scenario to get marginal values for initial implementation shares
* refpol_endotech_all_max = calibration scenario to get marginal values for max implementation shares
* refpol_endotech_all_sup = test scenario to check calibration for initial implementation shares (subsidies = 0, reference)
* subscal_endotech_all_sup = test scenario to check calibration for max implementation shares (subsidies should give _max scenario)

  FOR mitiscen = refpol_endotech_all_ini\refpol_endotech_all_max\refpol_endotech_all_sup\subscal_endotech_all_sup
*  FOR mitiscen = refpol_endotech_all_ini\refpol_endotech_all_max

    startParallel
    FOR curYear = 2030\2050\2070
    Simulation years = %curYear%
*     For calibration we take the reference file from the baseline (or even the CAPREG result) for simplicity.
*     This avoids path dependency (so the dependency on previous simulation results influenced by mitigation settings)
*     at least during calibration. And it permits to run several calibration years in parallel
*     Note1: The mitigation sceanrios need to be run sequentially, as the "ini" results are picked up in "max",
*            for example in line_nitr.gms. And "max" results are needed for "refpol_endotech_all_sup".
*     Note2: refpol_endotech_all_sup+subscal_endotech_all_sup only serve checking => if you have big faith, they are optional
      IF %curYear%=2050
      Non-default reference scenario for carbon accounting = On
      Reference scenario for carbon accounting = res_2_%bas%30%ScenariodescUnderscore%%water_in_supply_suffix%defaultA
    ENDIF
      IF %curYear%=2070
      Non-default reference scenario for carbon accounting = On
        Reference scenario for carbon accounting = res_2_%bas%50%ScenariodescUnderscore%%water_in_supply_suffix%defaultA
    ENDIF
      IF %mitiscen%=subscal_endotech_all_sup
         Number of iterations = 99
      ENDIF

      Scenario description = cap_after_2014\%mitiscen%
  execute=Gamsrun

    ENDFOR
    collectParallel

ENDFOR

ENDIF

* end optional task: calibration of mitigation measures
* oooooooooooooooooooooooooooooooooooooooooooooooooooooooooooooooooooooooooooooooooo


* oooooooooooooooooooooooooooooooooooooooooooooooooooooooooooooooooooooooooooooooooo
* begin optional task:
IF %FARMTYPES% = ON
*-------------------------------------------------------------------------------
*   FARMTYPES: running various tasks with FARMTYPES = ON
*-------------------------------------------------------------------------------
*-------------------------------------------------------------------------------
* FARMTYPE trends
*-------------------------------------------------------------------------------
  task = Generate farm type trends
  Generate GAMS child processes on different threads = ON
  Base year farm types = %baseyear%
  Last simulation year = 2030
  Last year of NUTS2 trends for FTs = 2050
  Use specific Aglink Scenario settings = ON
  Aglink Cosimo model version = %AglinkVersion%
  Long run baseline selection = primes_ref_2016+REFERENCE+REFERENCE
  Load meta information from older task = ON
  Solution printing = Suppress
  Print gams code to listing = offListing
  Solprint = Off
  Limrow = 0.0
  Limcol = 0.0
  startparallel
     FOR curCountry = %allCountries%
      Regional breakdown = Farm types
      Countries = %curCountry%
      execute = GAMSrun
     ENDFOR
  collectparallel
*-------------------------------------------------------------------------------
* FARMTYPE market model calibration
*-------------------------------------------------------------------------------
  task = Baseline calibration market model
  Scenario description = %Scenariodesc%
  Trace data flow = ON
  Base year = %baseyear%
  Countries = %allCountriesComma%
  Endogenous bio-fuel markets in global market model = ON
  Policy blocks (additional geographical layer) = ON
  Alternative GAMS license file for GHG emission estimation = gamslice
  Include crop inputs for market model = %crop_inputs_in_market%
  Include water input for market model = %water_input_in_market%
  Long run baseline selection = primes_ref_2016+REFERENCE+REFERENCE
  Load meta information from older task = ON
  Print gams code to listing = offListing
  Solprint = Off
  Limrow = 0.0
  Limcol = 0.0
  Solution print at preparatory solve = OFF
  Abort after preparatory solve = OFF
  Solution print for pre-steps in 1st iteration with abort = OFF
  Plus iterlim to zero for 1st pre-steps in 1st iteration = OFF
  Number of presteps before abort = 1
  Simulation years = 2030
  Regional breakdown = farm types
  execute=gamsrun
*-------------------------------------------------------------------------------
* FARMTYPE supply model calibration
*-------------------------------------------------------------------------------
  task = Baseline calibration supply models
* ---------------------------------
  Scenario description = %Scenariodesc%
  Base year = %baseyear%
  Regional breakdown = Farm types
  Dampening of high activity level elasticities = ON
  Load meta information from older task = ON
  Solution printing = Suppress
  Determine point price elasticities = ON
  Print gams code to listing = onListing
  Solprint = On
  Limrow = 0.0
  Limcol = 0.0
  Simulation years = 2030
  startparallel
    FOR curCountry = %allCountries%
        Countries = %curCountry%
        execute = Gamsrun
    ENDFOR
  collectparallel
* ---------------------------------
  task = Run scenario with market model
* ---------------------------------
  Scenario description = %Scenariodesc%
  Generate GAMS child processes on different threads = ON
  Generate CMD per Thread = OFF
  GHG abatement technology = off
  Additional result type identifier = testFT
  Base year = %baseyear%
  Simulation years = 2030
  Countries = %allCountriesComma%
  Regional breakdown = Farm types
  Non-default reference scenario for carbon accounting = ON
  Reference scenario for carbon accounting = res_2_0810_mtr_rd_ref.gdx
  Endogenous bio-fuel markets in global market model = ON
  Policy blocks (additional geographical layer) = ON
  Endogenous margins between trade block and country prices = OFF
  Advanced tariff aggregation module = OFF
  Include crop inputs for market model = %crop_inputs_in_market%
  Include water input for market model = %water_input_in_market%
  Number of iterations = 99
  Use lower price iterations weights after iteration = 20
  Alternative GAMS license file for GHG emission estimation = gamslice
  Aggregates for activities and commodities = ON
  Environmental Indicators = OFF
  Life-cycle assessment for energy = OFF
  Multi-functionality indicators = OFF
  Iteration tracking = ON
  Sensitivity experiments with features in supply model = OFF
  Load meta information from older task = ON
  Solution printing = Suppress
  Determine point price elasticities = OFF
  Print gams code to listing = onListing
  Solprint = On
  Limrow = 0.0
  Limcol = 0.0
  Maximum number of pre-steps market model = 15
  Solution print at preparatory solve = OFF
  Abort after preparatory solve = OFF
  Solution print for pre-steps in 1st iteration with abort = OFF
  Plus iterlim to zero for 1st pre-steps in 1st iteration = OFF
  Number of presteps before abort = 1
  Kill simini file = ON
  execute = Gamsrun
ENDIF
* end optional task:
* oooooooooooooooooooooooooooooooooooooooooooooooooooooooooooooooooooooooooooooooooo
