# Supplementary material for: The economic, agricultural, and food security repercussions of a wild pollinator collapse in Europe
Source: Nat Commun. 2025 Nov 10;16:9892. doi: 10.1038/s41467-025-65414-7 (PMC12603210; doi:10.1038/s41467-025-65414-7)
Supplement: Supplementary file 3 — Supplementary Code 1 [file 41467_2025_65414_MOESM3_ESM.zip › poll_shock_data_revised_wild_170924 Kopie.xlsx]

## Sheet: siopa_Eur_wild_continent_95cf
Siopa					Europe	Note: These shocks were calculated in GAMS			Shocks within a 95% confidence interval assuming a triangular distribution - Min = Lower Bound & Max = Upper Bound								0.95	interval
						APPL	APPL	APPL	CITR	CITR	CITR	COCO	COCO	COCO	COFF	COFF	COFF	OCER	OCER	OCER	OAFC	OAFC	OAFC	OFRU	OFRU	OFRU	OVEG	OVEG	OVEG	PLMO	PLMO	PLMO	PULS	PULS	PULS	RAPE	RAPE	RAPE	SOYA	SOYA	SOYA	SUNF	SUNF	SUNF	TOMA	TOMA	TOMA
						Mean	Min	Max	Mean	Min	Max	Mean	Min	Max	Mean	Min	Max	Mean	Min	Max	Mean	Min	Max	Mean	Min	Max	Mean	Min	Max	Mean	Min	Max	Mean	Min	Max	Mean	Min	Max	Mean	Min	Max	Mean	Min	Max	Mean	Min	Max
Europe					AT000000	0.312503	0.0796828	0.390256	0.0726386	0.0533623	0.0909746	0	0	0	0	0	0	0	0	0	0.03214	0.0160218	0.0436202	0.285982	0.204724	0.32599	0.418709	0.388073	0.441274	0	0	0	0.205605	0.139242	0.245487	0.161001	0.040698	0.360741	0.09576	0.0211318	0.165956	0.079218	0.0262409	0.123088	0.13608	0.0298625	0.233389
Europe					BA000000	0.29999	0.0784102	0.381083	0.030936	0.0152177	0.0453141	0	0	0	0	0	0	0.1127	0.05635	0.16905	0	0	0	0.285725	0.222589	0.320473	0.229053	0.111739	0.363795	0	0	0	0.117874	0.0593125	0.16879	0.161001	0.040698	0.360741	0.09576	0.0211318	0.165956	0.079218	0.0262409	0.123088	0.13608	0.0298625	0.233389
Europe					BEL	0.313908	0.0714169	0.391273	0.0726386	0.0533623	0.0909746	0	0	0	0	0	0	0.0702117	0.0351059	0.105318	0.000230118	4.20661e-05	0.000283183	0.218894	0.160116	0.263936	0.138223	0.0883412	0.179667	0	0	0	0.14265	0.0314792	0.247218	0.161001	0.040698	0.360741	0.09576	0.0211318	0.165956	0.079218	0.0262409	0.123088	0.13608	0.0298625	0.233389
Europe					BG000000	0.244319	0.0677665	0.341388	0.0726386	0.0533623	0.0909746	0	0	0	0	0	0	0	0	0	0.0244934	0.019309	0.0287749	0.296502	0.240108	0.331969	0.083854	0.0510636	0.118265	0	0	0	0.0885958	0.083375	0.0933408	0.161001	0.040698	0.360741	0.09576	0.0211318	0.165956	0.079218	0.0262409	0.123088	0.13608	0.0298625	0.233389
Europe					BL000000	0.319403	0.11108	0.394049	0.0726386	0.0533623	0.0909746	0	0	0	0	0	0	0	0	0	0.00174	0.000318076	0.00214124	0.256033	0.196969	0.323092	0.0933653	0.081897	0.104909	0	0	0	0.0776327	0.0504953	0.0933298	0.161001	0.040698	0.360741	0.09576	0.0211318	0.165956	0.079218	0.0262409	0.123088	0.13608	0.0298625	0.233389
Europe					CH	0.313603	0.0747396	0.390943	0.0726386	0.0533623	0.0909746	0	0	0	0	0	0	0	0	0	0.00643601	0.00283381	0.00878305	0.285607	0.192761	0.33827	0.0472861	0.0407426	0.0525337	0	0	0	0.039881	0.025916	0.0480503	0.161001	0.040698	0.360741	0.09576	0.0211318	0.165956	0.079218	0.0262409	0.123088	0.13608	0.0298625	0.233389
Europe					CS000000	0.294992	0.0944149	0.374733	0.0726386	0.0533623	0.0909746	0	0	0	0	0	0	0	0	0	0.0241544	0.0229129	0.025316	0.267924	0.0923261	0.315213	0.344151	0.136496	0.595807	0	0	0	0.227843	0.147639	0.274592	0.161001	0.040698	0.360741	0.09576	0.0211318	0.165956	0.079218	0.0262409	0.123088	0.13608	0.0298625	0.233389
Europe					CZ000000	0.311947	0.0676179	0.38988	0.0726386	0.0533623	0.0909746	0	0	0	0	0	0	0.103197	0.0515985	0.154796	0.0229559	0.0221841	0.0237742	0.139501	0.127111	0.149695	0.0919572	0.0493173	0.136321	0	0	0	0.0276082	0.0198007	0.0322357	0.161001	0.040698	0.360741	0.09576	0.0211318	0.165956	0.079218	0.0262409	0.123088	0.13608	0.0298625	0.233389
Europe					DE000000	0.313157	0.0672666	0.390745	0.0726386	0.0533623	0.0909746	0	0	0	0	0	0	0	0	0	0.0156337	0.0152491	0.0161017	0.208054	0.159206	0.261076	0.0706272	0.0535042	0.0873985	0	0	0	0.0197791	0.0127296	0.0242388	0.161001	0.040698	0.360741	0.09576	0.0211318	0.165956	0.079218	0.0262409	0.123088	0.13608	0.0298625	0.233389
Europe					DK000000	0.314489	0.0778164	0.391677	0.0726386	0.0533623	0.0909746	0	0	0	0	0	0	0	0	0	0.00801829	0.00624025	0.0093771	0.278184	0.216004	0.350631	0.0524712	0.0335354	0.0682039	0	0	0	0.00999925	0.00999925	0.0100005	0.161001	0.040698	0.360741	0.09576	0.0211318	0.165956	0.079218	0.0262409	0.123088	0.13608	0.0298625	0.233389
Europe					EE000000	0.313316	0.0649046	0.390862	0.0726386	0.0533623	0.0909746	0	0	0	0	0	0	0.109543	0.0547715	0.164315	0.00174	0.000318076	0.00214124	0.253624	0.208369	0.307062	0.0856932	0.0547683	0.111387	0	0	0	0.0270703	0.00597616	0.0469119	0.161001	0.040698	0.360741	0.09576	0.0211318	0.165956	0.079218	0.0262409	0.123088	0.13608	0.0298625	0.233389
Europe					EL000000	0.247741	0.0770482	0.34381	0.0594229	0.0423795	0.0755082	0	0	0	0	0	0	0	0	0	0.0106311	0.00537951	0.0177639	0.25168	0.188678	0.288155	0.146622	0.0962115	0.203006	0	0	0	0.120257	0.07766	0.149326	0.161001	0.040698	0.360741	0.09576	0.0211318	0.165956	0.079218	0.0262409	0.123088	0.13608	0.0298625	0.233389
Europe					ES000000	0.211856	0.0718609	0.318307	0.0775023	0.0607804	0.0934395	0	0	0	0	0	0	0	0	0	0.0129325	0.00789721	0.0197835	0.306892	0.225254	0.354504	0.250762	0.181759	0.329521	0	0	0	0.330659	0.220254	0.397954	0.161001	0.040698	0.360741	0.09576	0.0211318	0.165956	0.079218	0.0262409	0.123088	0.13608	0.0298625	0.233389
Europe					FI000000	0.313316	0.0649046	0.390862	0.0726386	0.0533623	0.0909746	0	0	0	0	0	0	0	0	0	0	0	0	0.25449	0.169212	0.316588	0.0550548	0.0392455	0.0687826	0	0	0	0.00362456	0.00236238	0.00435108	0.161001	0.040698	0.360741	0.09576	0.0211318	0.165956	0.079218	0.0262409	0.123088	0.13608	0.0298625	0.233389
Europe					FR000000	0.288224	0.0693207	0.372936	0.103188	0.0872148	0.118801	0	0	0	0	0	0	0.102675	0.0513375	0.154012	0.0152685	0.012698	0.0171902	0.35522	0.322371	0.370596	0.0851467	0.0802217	0.0881557	0	0	0	0.00261004	0.00117108	0.00390874	0.161001	0.040698	0.360741	0.09576	0.0211318	0.165956	0.079218	0.0262409	0.123088	0.13608	0.0298625	0.233389
Europe					HR000000	0.286748	0.0698144	0.371645	0.114928	0.0856621	0.144198	0	0	0	0	0	0	0.0642873	0.0321437	0.096431	0.023219	0.0217657	0.0242587	0.220429	0.178891	0.251397	0.0910484	0.0454246	0.141022	0	0	0	0.306323	0.182414	0.389031	0.161001	0.040698	0.360741	0.09576	0.0211318	0.165956	0.079218	0.0262409	0.123088	0.13608	0.0298625	0.233389
Europe					HU000000	0.302998	0.0715009	0.383114	0.0726386	0.0533623	0.0909746	0	0	0	0	0	0	0.0939959	0.0469979	0.140994	0.0259807	0.0166655	0.032763	0.314524	0.241156	0.358486	0.204993	0.0970559	0.331747	0	0	0	0.0424666	0.0267561	0.0523065	0.161001	0.040698	0.360741	0.09576	0.0211318	0.165956	0.079218	0.0262409	0.123088	0.13608	0.0298625	0.233389
Europe					IR000000	0.313316	0.0649046	0.390862	0.0726386	0.0533623	0.0909746	0	0	0	0	0	0	0	0	0	0	0	0	0.256661	0.208874	0.329422	0.0380367	0.0228849	0.0519725	0	0	0	0.118695	0.0753618	0.147032	0.161001	0.040698	0.360741	0.09576	0.0211318	0.165956	0.079218	0.0262409	0.123088	0.13608	0.0298625	0.233389
Europe					IT000000	0.190601	0.0711716	0.303215	0.0946813	0.0703903	0.118639	0	0	0	0	0	0	0	0	0	0.0120386	0.00563206	0.0166017	0.364035	0.309271	0.402261	0.12151	0.106296	0.136575	0	0	0	0.302447	0.197111	0.363537	0.161001	0.040698	0.360741	0.09576	0.0211318	0.165956	0.079218	0.0262409	0.123088	0.13608	0.0298625	0.233389
Europe					LT000000	0.314789	0.0709075	0.391375	0.0726386	0.0533623	0.0909746	0	0	0	0	0	0	0.0958248	0.0479124	0.143737	0.0269452	0.0131934	0.0368277	0.235506	0.201211	0.264428	0.272574	0.233226	0.303538	0	0	0	0.0729948	0.0333178	0.107263	0.161001	0.040698	0.360741	0.09576	0.0211318	0.165956	0.079218	0.0262409	0.123088	0.13608	0.0298625	0.233389
Europe					LV000000	0.321734	0.0945588	0.393558	0.0726386	0.0533623	0.0909746	0	0	0	0	0	0	0.09754	0.04877	0.14631	0.0174796	0.00807993	0.0240537	0.250913	0.212708	0.296583	0.122163	0.090801	0.147454	0	0	0	0.113678	0.0252179	0.196886	0.161001	0.040698	0.360741	0.09576	0.0211318	0.165956	0.079218	0.0262409	0.123088	0.13608	0.0298625	0.233389
Europe					MK000000	0.294468	0.0988819	0.373898	0.0726386	0.0533623	0.0909746	0	0	0	0	0	0	0	0	0	0.0237378	0.0236887	0.0237918	0.227234	0.179217	0.255429	0.153746	0.0715855	0.247981	0	0	0	0.400899	0.254609	0.489711	0.161001	0.040698	0.360741	0.09576	0.0211318	0.165956	0.079218	0.0262409	0.123088	0.13608	0.0298625	0.233389
Europe					NL000000	0.315852	0.0928219	0.392624	0.0726386	0.0533623	0.0909746	0	0	0	0	0	0	0	0	0	0.014428	0.0138246	0.014601	0.277216	0.193068	0.327364	0.24403	0.169896	0.326865	0	0	0	0.34296	0.223311	0.412009	0.161001	0.040698	0.360741	0.09576	0.0211318	0.165956	0.079218	0.0262409	0.123088	0.13608	0.0298625	0.233389
Europe					NO000000	0.313443	0.0663047	0.390951	0.0726386	0.0533623	0.0909746	0	0	0	0	0	0	0	0	0	0	0	0	0.273659	0.188974	0.337368	0.0455363	0.0291032	0.0591897	0	0	0	0.115468	0.0752588	0.138614	0.161001	0.040698	0.360741	0.09576	0.0211318	0.165956	0.079218	0.0262409	0.123088	0.13608	0.0298625	0.233389
Europe					PL000000	0.312996	0.0674278	0.390629	0.0726386	0.0533623	0.0909746	0	0	0	0	0	0	0.0038415	0.00192075	0.00576225	0.0154585	0.0072042	0.0213028	0.23028	0.186219	0.265046	0.163562	0.152413	0.169941	0	0	0	0.0421696	0.0294048	0.0513913	0.161001	0.040698	0.360741	0.09576	0.0211318	0.165956	0.079218	0.0262409	0.123088	0.13608	0.0298625	0.233389
Europe					RO000000	0.310429	0.0875509	0.387046	0.0726386	0.0533623	0.0909746	0	0	0	0	0	0	0	0	0	0.0220391	0.0216041	0.0225291	0.306278	0.270274	0.33093	0.138503	0.0890583	0.196646	0	0	0	0.0844446	0.0517563	0.105658	0.161001	0.040698	0.360741	0.09576	0.0211318	0.165956	0.079218	0.0262409	0.123088	0.13608	0.0298625	0.233389
Europe					SE000000	0.314618	0.0792387	0.391767	0.0726386	0.0533623	0.0909746	0	0	0	0	0	0	0	0	0	0.00174	0.000318076	0.00214124	0.258359	0.193483	0.314947	0.0205699	0.0131467	0.0267375	0	0	0	0.00312815	0.0016713	0.00459057	0.161001	0.040698	0.360741	0.09576	0.0211318	0.165956	0.079218	0.0262409	0.123088	0.13608	0.0298625	0.233389
Europe					SI000000	0.307547	0.0678823	0.386737	0.0726386	0.0533623	0.0909746	0	0	0	0	0	0	0.101287	0.0506435	0.15193	0	0	0	0.169496	0.13167	0.205126	0.0649082	0.0260687	0.111749	0	0	0	0.137302	0.0818059	0.174327	0.161001	0.040698	0.360741	0.09576	0.0211318	0.165956	0.079218	0.0262409	0.123088	0.13608	0.0298625	0.233389
Europe					SK000000	0.303456	0.0662956	0.383819	0.0726386	0.0533623	0.0909746	0	0	0	0	0	0	0.0999561	0.0499781	0.149934	0.0123409	0.011101	0.013352	0.264983	0.217912	0.292696	0.41338	0.377878	0.442131	0	0	0	0.00327873	0.00243982	0.00406591	0.161001	0.040698	0.360741	0.09576	0.0211318	0.165956	0.079218	0.0262409	0.123088	0.13608	0.0298625	0.233389
					TUR	0	0	0	0	0	0	0	0	0	0	0	0	0	0	0	0	0	0	0	0	0	0	0	0	0	0	0	0	0	0	0	0	0	0	0	0	0	0	0	0	0	0
Europe					UK000000	0.260752	0.0555494	0.32521	0.0726386	0.0533623	0.0909746	0	0	0	0	0	0	0	0	0	0.00174	0.000318076	0.00214124	0.240141	0.155939	0.278128	0.0565413	0.0255788	0.0922459	0	0	0	0.0632885	0.0429563	0.0800051	0.16983	0.0429298	0.380524	0.09576	0.0211318	0.165956	0.079218	0.0262409	0.123088	0.1296	0.0284405	0.222276
Europe					UKR	0.31137	0.0753135	0.389157	0.0726386	0.0533623	0.0909746	0	0	0	0	0	0	0.0919558	0.0459779	0.137934	0.00752003	0.00568513	0.00914631	0.169358	0.139743	0.180568	0.619401	0.574272	0.654237	0	0	0	0.0696594	0.0276591	0.10592	0.161001	0.040698	0.360741	0.09576	0.0211318	0.165956	0.079218	0.0262409	0.123088	0.13608	0.0298625	0.233389
					AFR_LDC	0	0	0	0	0	0	0	0	0	0	0	0	0	0	0	0	0	0	0	0	0	0	0	0	0	0	0	0	0	0	0	0	0	0	0	0	0	0	0	0	0	0
					AFR_REST	0	0	0	0	0	0	0	0	0	0	0	0	0	0	0	0	0	0	0	0	0	0	0	0	0	0	0	0	0	0	0	0	0	0	0	0	0	0	0	0	0	0
Europe					AL000000	0.297254	0.0872395	0.377416	0.1008	0.0783403	0.123018	0	0	0	0	0	0	0	0	0	0.0116	0.00587135	0.0193938	0.301786	0.215391	0.36535	0.310404	0.143177	0.510666	0	0	0	0.212789	0.0930343	0.312083	0.161277	0.0407677	0.361359	0.09576	0.0211318	0.165956	0.079218	0.0262409	0.123088	0.13608	0.0298625	0.233389
					ALG	0	0	0	0	0	0	0	0	0	0	0	0	0	0	0	0	0	0	0	0	0	0	0	0	0	0	0	0	0	0	0	0	0	0	0	0	0	0	0	0	0	0
					ARG	0	0	0	0	0	0	0	0	0	0	0	0	0	0	0	0	0	0	0	0	0	0	0	0	0	0	0	0	0	0	0	0	0	0	0	0	0	0	0	0	0	0
					ASOCE_LDC	0	0	0	0	0	0	0	0	0	0	0	0	0	0	0	0	0	0	0	0	0	0	0	0	0	0	0	0	0	0	0	0	0	0	0	0	0	0	0	0	0	0
					ASOCE_REST	0	0	0	0	0	0	0	0	0	0	0	0	0	0	0	0	0	0	0	0	0	0	0	0	0	0	0	0	0	0	0	0	0	0	0	0	0	0	0	0	0	0
					AUS	0	0	0	0	0	0	0	0	0	0	0	0	0	0	0	0	0	0	0	0	0	0	0	0	0	0	0	0	0	0	0	0	0	0	0	0	0	0	0	0	0	0
					BGD	0	0	0	0	0	0	0	0	0	0	0	0	0	0	0	0	0	0	0	0	0	0	0	0	0	0	0	0	0	0	0	0	0	0	0	0	0	0	0	0	0	0
					BOL	0	0	0	0	0	0	0	0	0	0	0	0	0	0	0	0	0	0	0	0	0	0	0	0	0	0	0	0	0	0	0	0	0	0	0	0	0	0	0	0	0	0
					BRA	0	0	0	0	0	0	0	0	0	0	0	0	0	0	0	0	0	0	0	0	0	0	0	0	0	0	0	0	0	0	0	0	0	0	0	0	0	0	0	0	0	0
					CAN	0	0	0	0	0	0	0	0	0	0	0	0	0	0	0	0	0	0	0	0	0	0	0	0	0	0	0	0	0	0	0	0	0	0	0	0	0	0	0	0	0	0
					CHL	0	0	0	0	0	0	0	0	0	0	0	0	0	0	0	0	0	0	0	0	0	0	0	0	0	0	0	0	0	0	0	0	0	0	0	0	0	0	0	0	0	0
					CHN	0	0	0	0	0	0	0	0	0	0	0	0	0	0	0	0	0	0	0	0	0	0	0	0	0	0	0	0	0	0	0	0	0	0	0	0	0	0	0	0	0	0
Europe					CY000000	0.261585	0.0719333	0.353585	0.101156	0.0748228	0.124682	0	0	0	0	0	0	0	0	0	2.75188e-05	7.00862e-06	4.80387e-05	0.245268	0.214091	0.266961	0.092938	0.0747394	0.110561	0	0	0	0.423875	0.275927	0.513191	0.161277	0.0407677	0.361359	0.09576	0.0211318	0.165956	0.079218	0.0262409	0.123088	0.13608	0.0298625	0.233389
					EGY	0	0	0	0	0	0	0	0	0	0	0	0	0	0	0	0	0	0	0	0	0	0	0	0	0	0	0	0	0	0	0	0	0	0	0	0	0	0	0	0	0	0
					ETH	0	0	0	0	0	0	0	0	0	0	0	0	0	0	0	0	0	0	0	0	0	0	0	0	0	0	0	0	0	0	0	0	0	0	0	0	0	0	0	0	0	0
					FSU	0	0	0	0	0	0	0	0	0	0	0	0	0	0	0	0	0	0	0	0	0	0	0	0	0	0	0	0	0	0	0	0	0	0	0	0	0	0	0	0	0	0
					IND	0	0	0	0	0	0	0	0	0	0	0	0	0	0	0	0	0	0	0	0	0	0	0	0	0	0	0	0	0	0	0	0	0	0	0	0	0	0	0	0	0	0
					INDO	0	0	0	0	0	0	0	0	0	0	0	0	0	0	0	0	0	0	0	0	0	0	0	0	0	0	0	0	0	0	0	0	0	0	0	0	0	0	0	0	0	0
					ISR	0	0	0	0	0	0	0	0	0	0	0	0	0	0	0	0	0	0	0	0	0	0	0	0	0	0	0	0	0	0	0	0	0	0	0	0	0	0	0	0	0	0
					JAP	0	0	0	0	0	0	0	0	0	0	0	0	0	0	0	0	0	0	0	0	0	0	0	0	0	0	0	0	0	0	0	0	0	0	0	0	0	0	0	0	0	0
					KAZ	0	0	0	0	0	0	0	0	0	0	0	0	0	0	0	0	0	0	0	0	0	0	0	0	0	0	0	0	0	0	0	0	0	0	0	0	0	0	0	0	0	0
					MAL	0	0	0	0	0	0	0	0	0	0	0	0	0	0	0	0	0	0	0	0	0	0	0	0	0	0	0	0	0	0	0	0	0	0	0	0	0	0	0	0	0	0
					MEX	0	0	0	0	0	0	0	0	0	0	0	0	0	0	0	0	0	0	0	0	0	0	0	0	0	0	0	0	0	0	0	0	0	0	0	0	0	0	0	0	0	0
					MIDEAST	0	0	0	0	0	0	0	0	0	0	0	0	0	0	0	0	0	0	0	0	0	0	0	0	0	0	0	0	0	0	0	0	0	0	0	0	0	0	0	0	0	0
Europe					MO000000	0.254167	0.082356	0.348593	0.0441818	0.0260959	0.0611406	0	0	0	0	0	0	0	0	0	0	0	0	0.323519	0.276108	0.346615	0.0861708	0.0338944	0.149624	0	0	0	0.242552	0.155914	0.293991	0.161277	0.0407677	0.361359	0.09576	0.0211318	0.165956	0.079218	0.0262409	0.123088	0.13608	0.0298625	0.233389
					MOR	0	0	0	0	0	0	0	0	0	0	0	0	0	0	0	0	0	0	0	0	0	0	0	0	0	0	0	0	0	0	0	0	0	0	0	0	0	0	0	0	0	0
					MSA_ACP	0	0	0	0	0	0	0	0	0	0	0	0	0	0	0	0	0	0	0	0	0	0	0	0	0	0	0	0	0	0	0	0	0	0	0	0	0	0	0	0	0	0
Europe					MT000000	0.168006	0.0657272	0.287092	0.0664944	0.0537079	0.0783758	0	0	0	0	0	0	0	0	0	0	0	0	0.311612	0.276915	0.350821	0.096884	0.0846333	0.108568	0	0	0	0.0764588	0.023589	0.126819	0.161277	0.0407677	0.361359	0.09576	0.0211318	0.165956	0.079218	0.0262409	0.123088	0.13608	0.0298625	0.233389
					NGA	0	0	0	0	0	0	0	0	0	0	0	0	0	0	0	0	0	0	0	0	0	0	0	0	0	0	0	0	0	0	0	0	0	0	0	0	0	0	0	0	0	0
					NZL	0	0	0	0	0	0	0	0	0	0	0	0	0	0	0	0	0	0	0	0	0	0	0	0	0	0	0	0	0	0	0	0	0	0	0	0	0	0	0	0	0	0
					PAK	0	0	0	0	0	0	0	0	0	0	0	0	0	0	0	0	0	0	0	0	0	0	0	0	0	0	0	0	0	0	0	0	0	0	0	0	0	0	0	0	0	0
					PAR	0	0	0	0	0	0	0	0	0	0	0	0	0	0	0	0	0	0	0	0	0	0	0	0	0	0	0	0	0	0	0	0	0	0	0	0	0	0	0	0	0	0
Europe					PT000000	0.30297	0.0871956	0.382927	0.0489231	0.0320164	0.0647609	0	0	0	0	0	0	0	0	0	0.0142888	0.00668694	0.0197055	0.287978	0.184852	0.337793	0.0108625	0.00852119	0.0134874	0	0	0	0.131521	0.078115	0.169603	0.161277	0.0407677	0.361359	0.09576	0.0211318	0.165956	0.079218	0.0262409	0.123088	0.13608	0.0298625	0.233389
Europe					REU	0.291351	0.0756461	0.373922	0.0726386	0.0533623	0.0909746	0	0	0	0	0	0	0	0	0	0	0	0	0.263266	0.202906	0.304826	0.198073	0.126592	0.257462	0	0	0	0.128939	0.0774887	0.164893	0.161277	0.0407677	0.361359	0.09576	0.0211318	0.165956	0.079218	0.0262409	0.123088	0.13608	0.0298625	0.233389
					RSA	0	0	0	0	0	0	0	0	0	0	0	0	0	0	0	0	0	0	0	0	0	0	0	0	0	0	0	0	0	0	0	0	0	0	0	0	0	0	0	0	0	0
Europe					RUS	0.30811	0.0660779	0.387106	0.02945	0.0137191	0.043818	0	0	0	0	0	0	0.10553	0.052765	0.158295	0.00493666	0.00329279	0.0061247	0.267285	0.205746	0.303585	0.509642	0.480682	0.524366	0	0	0	0.0226718	0.0220396	0.0232754	0.161001	0.040698	0.360741	0.09576	0.0211318	0.165956	0.079218	0.0262409	0.123088	0.13608	0.0298625	0.233389
					SKOR	0	0	0	0	0	0	0	0	0	0	0	0	0	0	0	0	0	0	0	0	0	0	0	0	0	0	0	0	0	0	0	0	0	0	0	0	0	0	0	0	0	0
					TAW	0	0	0	0	0	0	0	0	0	0	0	0	0	0	0	0	0	0	0	0	0	0	0	0	0	0	0	0	0	0	0	0	0	0	0	0	0	0	0	0	0	0
					THAI	0	0	0	0	0	0	0	0	0	0	0	0	0	0	0	0	0	0	0	0	0	0	0	0	0	0	0	0	0	0	0	0	0	0	0	0	0	0	0	0	0	0
					TUN	0	0	0	0	0	0	0	0	0	0	0	0	0	0	0	0	0	0	0	0	0	0	0	0	0	0	0	0	0	0	0	0	0	0	0	0	0	0	0	0	0	0
					URU	0	0	0	0	0	0	0	0	0	0	0	0	0	0	0	0	0	0	0	0	0	0	0	0	0	0	0	0	0	0	0	0	0	0	0	0	0	0	0	0	0	0
					USA	0	0	0	0	0	0	0	0	0	0	0	0	0	0	0	0	0	0	0	0	0	0	0	0	0	0	0	0	0	0	0	0	0	0	0	0	0	0	0	0	0	0
					VEN	0	0	0	0	0	0	0	0	0	0	0	0	0	0	0	0	0	0	0	0	0	0	0	0	0	0	0	0	0	0	0	0	0	0	0	0	0	0	0	0	0	0
					VIET	0	0	0	0	0	0	0	0	0	0	0	0	0	0	0	0	0	0	0	0	0	0	0	0	0	0	0	0	0	0	0	0	0	0	0	0	0	0	0	0	0	0
					ZAF	0	0	0	0	0	0	0	0	0	0	0	0	0	0	0	0	0	0	0	0	0	0	0	0	0	0	0	0	0	0	0	0	0	0	0	0	0	0	0	0	0	0

## Sheet: poll_shock_fill_zeros
Siopa		Note: These shocks were calculated in GAMS
	Replace zero shock with average yes-no	yes	yes	yes	yes	yes	yes	yes	yes	yes	yes	yes	yes							yes	yes	yes	yes	yes	yes	yes	yes	yes	yes	yes	yes	yes	yes	yes	yes	yes	yes	yes	yes	yes	yes	yes	yes
		APPL	APPL	APPL	CITR	CITR	CITR	COCO	COCO	COCO	COFF	COFF	COFF	OCER	OCER	OCER	OCRO	OCRO	OCRO	OFRU	OFRU	OFRU	OVEG	OVEG	OVEG	PLMO	PLMO	PLMO	PULS	PULS	PULS	RAPE	RAPE	RAPE	SOYA	SOYA	SOYA	SUNF	SUNF	SUNF	TOMA	TOMA	TOMA
		Mean	lower	upper	Mean	lower	upper	Mean	lower	upper	Mean	lower	upper	Mean	lower	upper	Mean	lower	upper	Mean	lower	upper	Mean	lower	upper	Mean	lower	upper	Mean	lower	upper	Mean	lower	upper	Mean	lower	upper	Mean	lower	upper	Mean	lower	upper
	AFR_LDC	0.154605	0.0534512	0.249412	0.0920328	0.060397	0.119856	0.99	0.99	0.990084	0.17766	0.0671917	0.237856	8.72551e-07	4.36276e-07	1.30883e-06	0.00943577	0.0025746	0.0163956	0.0599733	0.0396286	0.0816604	0.149404	0.139389	0.160375	0.81	0.81	0.810084	0.117565	0.0326344	0.199282	0.16983	0.0429298	0.380524	0.0912	0.0201255	0.158054	0.0783	0.0259368	0.121662	0.1296	0.0284405	0.222276
	AFR_REST	0.200258	0.0698955	0.281985	0.0435783	0.0247065	0.0602518	0.99	0.99	0.990084	0.17766	0.0671917	0.237856	0	0	0	0.0121237	0.00540245	0.0204795	0.111732	0.0799584	0.144041	0.355305	0.32608	0.401964	0.81	0.81	0.810084	0.121454	0.0444906	0.202284	0.16983	0.0429298	0.380524	0.0912	0.0201255	0.158054	0.0783	0.0259368	0.121662	0.1296	0.0284405	0.222276
	AL000000	0.297254	0.0872395	0.377416	0.1008	0.0783403	0.123018	0	0	0	0	0	0	0	0	0	0.0116	0.00587135	0.0193938	0.301786	0.215391	0.36535	0.310404	0.143177	0.510666	0	0	0	0.212789	0.0930343	0.312083	0.161277	0.0407677	0.361359	0.09576	0.0211318	0.165956	0.079218	0.0262409	0.123088	0.13608	0.0298625	0.233389
	ALG	0.226433	0.0626423	0.300358	0.0526088	0.0355971	0.0686029	0.99	0.99	0.990084	0.17766	0.0671917	0.237856	0	0	0	0.0113181	0.00572867	0.0189225	0.113448	0.105522	0.120214	0.150566	0.105849	0.203243	0.81	0.81	0.810084	0.1153	0.0792157	0.141447	0.16983	0.0429298	0.380524	0.0912	0.0201255	0.158054	0.0783	0.0259368	0.121662	0.1296	0.0284405	0.222276
	ARG	0.229663	0.0675518	0.302242	0.110793	0.107209	0.114122	0.99	0.99	0.990084	0.17766	0.0671917	0.237856	0	0	0	0.0131576	0.00786109	0.020359	0.114572	0.0950409	0.132354	0.147664	0.0850316	0.223062	0.81	0.81	0.810084	0.0807471	0.0223801	0.135609	0.16983	0.0429298	0.380524	0.0912	0.0201255	0.158054	0.0783	0.0259368	0.121662	0.1296	0.0284405	0.222276
	ASOCE_LDC	0.208987	0.0587624	0.287876	0.0667627	0.043529	0.0865635	0.99	0.99	0.990084	0.17766	0.0671917	0.237856	0.00408429	0.00204214	0.00612643	0.0138112	0.0068126	0.022104	0.084792	0.0483286	0.124014	0.180865	0.0771115	0.306633	0.81	0.81	0.810084	0.171842	0.145372	0.198026	0.16983	0.0429298	0.380524	0.0912	0.0201255	0.158054	0.0783	0.0259368	0.121662	0.1296	0.0284405	0.222276
	ASOCE_REST	0.218611	0.064543	0.294487	0.132597	0.118472	0.143542	0.99	0.99	0.990084	0.17766	0.0671917	0.237856	0	0	0	0.0305168	0.0138331	0.0429131	0.0861626	0.0845366	0.0873798	0.229197	0.192499	0.276318	0.81	0.81	0.810084	0.466946	0.441358	0.486077	0.16983	0.0429298	0.380524	0.0912	0.0201255	0.158054	0.0783	0.0259368	0.121662	0.1296	0.0284405	0.222276
	AT000000	0.312503	0.0796828	0.390256	0.0726386	0.0533623	0.0909746	0	0	0	0	0	0	0	0	0	0.03214	0.0160218	0.0436202	0.285982	0.204724	0.32599	0.418709	0.388073	0.441274	0	0	0	0.205605	0.139242	0.245487	0.161001	0.040698	0.360741	0.09576	0.0211318	0.165956	0.079218	0.0262409	0.123088	0.13608	0.0298625	0.233389
	AUS	0.233588	0.0596803	0.305805	0.103256	0.0944349	0.111122	0.99	0.99	0.990084	0.17766	0.0671917	0.237856	0	0	0	0.0115934	0.00587284	0.0193741	0.352518	0.296206	0.393148	0.252031	0.132218	0.38985	0.81	0.81	0.810084	0.0372751	0.0228781	0.0499743	0.16983	0.0429298	0.380524	0.0912	0.0201255	0.158054	0.0783	0.0259368	0.121662	0.1296	0.0284405	0.222276
	BA000000	0.29999	0.0784102	0.381083	0.030936	0.0152177	0.0453141	0	0	0	0	0	0	0.1127	0.05635	0.16905	0	0	0	0.285725	0.222589	0.320473	0.229053	0.111739	0.363795	0	0	0	0.117874	0.0593125	0.16879	0.161001	0.040698	0.360741	0.09576	0.0211318	0.165956	0.079218	0.0262409	0.123088	0.13608	0.0298625	0.233389
	BEL	0.313908	0.0714169	0.391273	0.0726386	0.0533623	0.0909746	0	0	0	0	0	0	0.0702117	0.0351059	0.105318	0.000230118	4.20661e-05	0.000283183	0.218894	0.160116	0.263936	0.138223	0.0883412	0.179667	0	0	0	0.14265	0.0314792	0.247218	0.161001	0.040698	0.360741	0.09576	0.0211318	0.165956	0.079218	0.0262409	0.123088	0.13608	0.0298625	0.233389
	BG000000	0.244319	0.0677665	0.341388	0.0726386	0.0533623	0.0909746	0	0	0	0	0	0	0	0	0	0.0244934	0.019309	0.0287749	0.296502	0.240108	0.331969	0.083854	0.0510636	0.118265	0	0	0	0.0885958	0.083375	0.0933408	0.161001	0.040698	0.360741	0.09576	0.0211318	0.165956	0.079218	0.0262409	0.123088	0.13608	0.0298625	0.233389
	BGD	0.218611	0.064543	0.294487	0.115447	0.0954668	0.131136	0.99	0.99	0.990084	0.17766	0.0671917	0.237856	0	0	0	0.0117984	0.00589705	0.0196611	0.0870003	0.0788589	0.0878632	0.180572	0.164162	0.19536	0.81	0.81	0.810084	0.411852	0.384274	0.436557	0.16983	0.0429298	0.380524	0.0912	0.0201255	0.158054	0.0783	0.0259368	0.121662	0.1296	0.0284405	0.222276
	BL000000	0.319403	0.11108	0.394049	0.0726386	0.0533623	0.0909746	0	0	0	0	0	0	0	0	0	0.00174	0.000318076	0.00214124	0.256033	0.196969	0.323092	0.0933653	0.081897	0.104909	0	0	0	0.0776327	0.0504953	0.0933298	0.161001	0.040698	0.360741	0.09576	0.0211318	0.165956	0.079218	0.0262409	0.123088	0.13608	0.0298625	0.233389
	BOL	0.133488	0.0534249	0.234311	0.0828831	0.0669964	0.0981771	0.99	0.99	0.990084	0.17766	0.0671917	0.237856	0	0	0	0.0127418	0.005013	0.0217241	0.0394061	0.0367594	0.0419372	0.578744	0.575641	0.582329	0.81	0.81	0.810084	0.130534	0.029522	0.225551	0.16983	0.0429298	0.380524	0.0912	0.0201255	0.158054	0.0783	0.0259368	0.121662	0.1296	0.0284405	0.222276
	BRA	0.218472	0.053883	0.295014	0.0517396	0.0388815	0.0635431	0.99	0.99	0.990084	0.17766	0.0671917	0.237856	0.22295	0.111475	0.334425	0.0116734	0.00576955	0.0195567	0.100176	0.0956211	0.103719	0.414699	0.414699	0.414739	0.81	0.81	0.810084	0.128516	0.0283706	0.222715	0.16983	0.0429298	0.380524	0.0912	0.0201255	0.158054	0.0783	0.0259368	0.121662	0.1296	0.0284405	0.222276
	CAN	0.24137	0.0552391	0.31137	0.0841946	0.0669393	0.0998094	0.99	0.99	0.990084	0.17766	0.0671917	0.237856	0.221057	0.110529	0.331585	0.00613799	0.00446499	0.00721084	0.32398	0.264775	0.379385	0.100834	0.0715441	0.132565	0.81	0.81	0.810084	0.0244069	0.0136111	0.0337679	0.16983	0.0429298	0.380524	0.0912	0.0201255	0.158054	0.0783	0.0259368	0.121662	0.1296	0.0284405	0.222276
	CH	0.313603	0.0747396	0.390943	0.0726386	0.0533623	0.0909746	0	0	0	0	0	0	0	0	0	0.00643601	0.00283381	0.00878305	0.285607	0.192761	0.33827	0.0472861	0.0407426	0.0525337	0	0	0	0.039881	0.025916	0.0480503	0.161001	0.040698	0.360741	0.09576	0.0211318	0.165956	0.079218	0.0262409	0.123088	0.13608	0.0298625	0.233389
	CHL	0.229735	0.0582032	0.303048	0.0904137	0.0771077	0.103238	0.99	0.99	0.990084	0.17766	0.0671917	0.237856	0	0	0	3.11972e-06	5.70291e-07	3.83912e-06	0.205285	0.164907	0.227343	0.322669	0.302907	0.344912	0.81	0.81	0.810084	0.295581	0.174046	0.37847	0.16983	0.0429298	0.380524	0.0912	0.0201255	0.158054	0.0783	0.0259368	0.121662	0.1296	0.0284405	0.222276
	CHN	0.152962	0.0577239	0.247952	0.11334	0.0844076	0.140044	0.99	0.99	0.990084	0.17766	0.0671917	0.237856	0.0429917	0.0214959	0.0644876	0.0113547	0.00563622	0.0188002	0.284257	0.242516	0.311482	0.110427	0.100017	0.119764	0.81	0.81	0.810084	0.450273	0.293169	0.541427	0.16983	0.0429298	0.380524	0.0912	0.0201255	0.158054	0.0783	0.0259368	0.121662	0.1296	0.0284405	0.222276
	CS000000	0.294992	0.0944149	0.374733	0.0726386	0.0533623	0.0909746	0	0	0	0	0	0	0	0	0	0.0241544	0.0229129	0.025316	0.267924	0.0923261	0.315213	0.344151	0.136496	0.595807	0	0	0	0.227843	0.147639	0.274592	0.161001	0.040698	0.360741	0.09576	0.0211318	0.165956	0.079218	0.0262409	0.123088	0.13608	0.0298625	0.233389
	CY000000	0.261585	0.0719333	0.353585	0.101156	0.0748228	0.124682	0	0	0	0	0	0	0	0	0	2.75188e-05	7.00862e-06	4.80387e-05	0.245268	0.214091	0.266961	0.092938	0.0747394	0.110561	0	0	0	0.423875	0.275927	0.513191	0.161277	0.0407677	0.361359	0.09576	0.0211318	0.165956	0.079218	0.0262409	0.123088	0.13608	0.0298625	0.233389
	CZ000000	0.311947	0.0676179	0.38988	0.0726386	0.0533623	0.0909746	0	0	0	0	0	0	0.103197	0.0515985	0.154796	0.0229559	0.0221841	0.0237742	0.139501	0.127111	0.149695	0.0919572	0.0493173	0.136321	0	0	0	0.0276082	0.0198007	0.0322357	0.161001	0.040698	0.360741	0.09576	0.0211318	0.165956	0.079218	0.0262409	0.123088	0.13608	0.0298625	0.233389
	DE000000	0.313157	0.0672666	0.390745	0.0726386	0.0533623	0.0909746	0	0	0	0	0	0	0	0	0	0.0156337	0.0152491	0.0161017	0.208054	0.159206	0.261076	0.0706272	0.0535042	0.0873985	0	0	0	0.0197791	0.0127296	0.0242388	0.161001	0.040698	0.360741	0.09576	0.0211318	0.165956	0.079218	0.0262409	0.123088	0.13608	0.0298625	0.233389
	DK000000	0.314489	0.0778164	0.391677	0.0726386	0.0533623	0.0909746	0	0	0	0	0	0	0	0	0	0.00801829	0.00624025	0.0093771	0.278184	0.216004	0.350631	0.0524712	0.0335354	0.0682039	0	0	0	0.00999925	0.00999925	0.0100005	0.161001	0.040698	0.360741	0.09576	0.0211318	0.165956	0.079218	0.0262409	0.123088	0.13608	0.0298625	0.233389
	EE000000	0.313316	0.0649046	0.390862	0.0726386	0.0533623	0.0909746	0	0	0	0	0	0	0.109543	0.0547715	0.164315	0.00174	0.000318076	0.00214124	0.253624	0.208369	0.307062	0.0856932	0.0547683	0.111387	0	0	0	0.0270703	0.00597616	0.0469119	0.161001	0.040698	0.360741	0.09576	0.0211318	0.165956	0.079218	0.0262409	0.123088	0.13608	0.0298625	0.233389
	EGY	0.224234	0.0571229	0.299119	0.106703	0.0793855	0.133883	0.99	0.99	0.990084	0.17766	0.0671917	0.237856	0	0	0	0.0122483	0.00499311	0.0208044	0.0929506	0.0699082	0.117164	0.223361	0.176085	0.283266	0.81	0.81	0.810084	0.085778	0.0464887	0.117434	0.16983	0.0429298	0.380524	0.0912	0.0201255	0.158054	0.0783	0.0259368	0.121662	0.1296	0.0284405	0.222276
	EL000000	0.247741	0.0770482	0.34381	0.0594229	0.0423795	0.0755082	0	0	0	0	0	0	0	0	0	0.0106311	0.00537951	0.0177639	0.25168	0.188678	0.288155	0.146622	0.0962115	0.203006	0	0	0	0.120257	0.07766	0.149326	0.161001	0.040698	0.360741	0.09576	0.0211318	0.165956	0.079218	0.0262409	0.123088	0.13608	0.0298625	0.233389
	ES000000	0.211856	0.0718609	0.318307	0.0775023	0.0607804	0.0934395	0	0	0	0	0	0	0	0	0	0.0129325	0.00789721	0.0197835	0.306892	0.225254	0.354504	0.250762	0.181759	0.329521	0	0	0	0.330659	0.220254	0.397954	0.161001	0.040698	0.360741	0.09576	0.0211318	0.165956	0.079218	0.0262409	0.123088	0.13608	0.0298625	0.233389
	ETH	0.13209	0.0530691	0.233335	0.0934153	0.0695341	0.116947	0.99	0.99	0.990084	0.17766	0.0671917	0.237856	0	0	0	0.011039	0.00301521	0.0189735	0.289517	0.284959	0.294322	0.105189	0.0492336	0.17309	0.81	0.81	0.810084	0.0432913	0.0249079	0.0611492	0.16983	0.0429298	0.380524	0.0912	0.0201255	0.158054	0.0783	0.0259368	0.121662	0.1296	0.0284405	0.222276
	FI000000	0.313316	0.0649046	0.390862	0.0726386	0.0533623	0.0909746	0	0	0	0	0	0	0	0	0	0	0	0	0.25449	0.169212	0.316588	0.0550548	0.0392455	0.0687826	0	0	0	0.00362456	0.00236238	0.00435108	0.161001	0.040698	0.360741	0.09576	0.0211318	0.165956	0.079218	0.0262409	0.123088	0.13608	0.0298625	0.233389
	FR000000	0.288224	0.0693207	0.372936	0.103188	0.0872148	0.118801	0	0	0	0	0	0	0.102675	0.0513375	0.154012	0.0152685	0.012698	0.0171902	0.35522	0.322371	0.370596	0.0851467	0.0802217	0.0881557	0	0	0	0.00261004	0.00117108	0.00390874	0.161001	0.040698	0.360741	0.09576	0.0211318	0.165956	0.079218	0.0262409	0.123088	0.13608	0.0298625	0.233389
	FSU	0.251576	0.101226	0.312863	0.107821	0.0719461	0.136781	0.99	0.99	0.990084	0.17766	0.0671917	0.237856	0.0477384	0.0238692	0.0716076	0.01967	0.0100134	0.0287861	0.202744	0.170629	0.229888	0.054226	0.0320228	0.0762931	0.81	0.81	0.810084	0.490211	0.364947	0.564585	0.16983	0.0429298	0.380524	0.0912	0.0201255	0.158054	0.0783	0.0259368	0.121662	0.1296	0.0284405	0.222276
	HR000000	0.286748	0.0698144	0.371645	0.114928	0.0856621	0.144198	0	0	0	0	0	0	0.0642873	0.0321437	0.096431	0.023219	0.0217657	0.0242587	0.220429	0.178891	0.251397	0.0910484	0.0454246	0.141022	0	0	0	0.306323	0.182414	0.389031	0.161001	0.040698	0.360741	0.09576	0.0211318	0.165956	0.079218	0.0262409	0.123088	0.13608	0.0298625	0.233389
	HU000000	0.302998	0.0715009	0.383114	0.0726386	0.0533623	0.0909746	0	0	0	0	0	0	0.0939959	0.0469979	0.140994	0.0259807	0.0166655	0.032763	0.314524	0.241156	0.358486	0.204993	0.0970559	0.331747	0	0	0	0.0424666	0.0267561	0.0523065	0.161001	0.040698	0.360741	0.09576	0.0211318	0.165956	0.079218	0.0262409	0.123088	0.13608	0.0298625	0.233389
	IND	0.255828	0.0605056	0.321685	0.0602554	0.0493206	0.0702468	0.99	0.99	0.990084	0.17766	0.0671917	0.237856	0	0	0	0.0119411	0.00564584	0.0200404	0.132429	0.110225	0.153754	0.207837	0.188604	0.240073	0.81	0.81	0.810084	0.180257	0.149206	0.205244	0.16983	0.0429298	0.380524	0.0912	0.0201255	0.158054	0.0783	0.0259368	0.121662	0.1296	0.0284405	0.222276
	INDO	0.218611	0.064543	0.294487	0.02945	0.0137191	0.043818	0.99	0.99	0.990084	0.17766	0.0671917	0.237856	0	0	0	0.0116	0.00587134	0.0193938	0.0854766	0.0847865	0.0859986	0.311711	0.248363	0.382108	0.81	0.81	0.810084	0.255069	0.123227	0.360413	0.16983	0.0429298	0.380524	0.0912	0.0201255	0.158054	0.0783	0.0259368	0.121662	0.1296	0.0284405	0.222276
	IR000000	0.313316	0.0649046	0.390862	0.0726386	0.0533623	0.0909746	0	0	0	0	0	0	0	0	0	0	0	0	0.256661	0.208874	0.329422	0.0380367	0.0228849	0.0519725	0	0	0	0.118695	0.0753618	0.147032	0.161001	0.040698	0.360741	0.09576	0.0211318	0.165956	0.079218	0.0262409	0.123088	0.13608	0.0298625	0.233389
	ISR	0.219554	0.0658074	0.295029	0.0988608	0.068612	0.124541	0.99	0.99	0.990084	0.17766	0.0671917	0.237856	0	0	0	0.012818	0.00640104	0.0208853	0.0822352	0.0616878	0.0966089	0.316615	0.25263	0.39123	0.81	0.81	0.810084	0.339659	0.273031	0.378191	0.16983	0.0429298	0.380524	0.0912	0.0201255	0.158054	0.0783	0.0259368	0.121662	0.1296	0.0284405	0.222276
	IT000000	0.190601	0.0711716	0.303215	0.0946813	0.0703903	0.118639	0	0	0	0	0	0	0	0	0	0.0120386	0.00563206	0.0166017	0.364035	0.309271	0.402261	0.12151	0.106296	0.136575	0	0	0	0.302447	0.197111	0.363537	0.161001	0.040698	0.360741	0.09576	0.0211318	0.165956	0.079218	0.0262409	0.123088	0.13608	0.0298625	0.233389
	JAP	0.240193	0.0649971	0.31048	0.122889	0.101816	0.143958	0.99	0.99	0.990084	0.17766	0.0671917	0.237856	0.222327	0.111163	0.333491	0.0145	0.00369293	0.0253122	0.298861	0.243896	0.354405	0.0395137	0.0305701	0.0494625	0.81	0.81	0.810084	0.106488	0.0239683	0.184152	0.16983	0.0429298	0.380524	0.0912	0.0201255	0.158054	0.0783	0.0259368	0.121662	0.1296	0.0284405	0.222276
	KAZ	0.239196	0.0850175	0.306121	0.15345	0.15345	0.153463	0.99	0.99	0.990084	0.17766	0.0671917	0.237856	0.192618	0.096309	0.288927	0.0128924	0.00857469	0.0172022	0.330427	0.299584	0.346011	0.0143202	0.00897824	0.0192914	0.81	0.81	0.810084	0.0940216	0.0261253	0.157093	0.16983	0.0429298	0.380524	0.0912	0.0201255	0.158054	0.0783	0.0259368	0.121662	0.1296	0.0284405	0.222276
	LT000000	0.314789	0.0709075	0.391375	0.0726386	0.0533623	0.0909746	0	0	0	0	0	0	0.0958248	0.0479124	0.143737	0.0269452	0.0131934	0.0368277	0.235506	0.201211	0.264428	0.272574	0.233226	0.303538	0	0	0	0.0729948	0.0333178	0.107263	0.161001	0.040698	0.360741	0.09576	0.0211318	0.165956	0.079218	0.0262409	0.123088	0.13608	0.0298625	0.233389
	LV000000	0.321734	0.0945588	0.393558	0.0726386	0.0533623	0.0909746	0	0	0	0	0	0	0.09754	0.04877	0.14631	0.0174796	0.00807993	0.0240537	0.250913	0.212708	0.296583	0.122163	0.090801	0.147454	0	0	0	0.113678	0.0252179	0.196886	0.161001	0.040698	0.360741	0.09576	0.0211318	0.165956	0.079218	0.0262409	0.123088	0.13608	0.0298625	0.233389
	MAL	0.218611	0.064543	0.294487	0.0492631	0.0350175	0.0620586	0.99	0.99	0.990084	0.17766	0.0671917	0.237856	0	0	0	0.03364	0.015743	0.0463924	0.0538965	0.0516271	0.0562617	0.0732743	0.0480382	0.10323	0.81	0.81	0.810084	0.201111	0.129783	0.258706	0.16983	0.0429298	0.380524	0.0912	0.0201255	0.158054	0.0783	0.0259368	0.121662	0.1296	0.0284405	0.222276
	MEX	0.239013	0.0563575	0.30945	0.0880436	0.0780766	0.096789	0.99	0.99	0.990084	0.17766	0.0671917	0.237856	0	0	0	0.01241	0.00652528	0.020165	0.0641209	0.0545264	0.0706623	0.270752	0.223147	0.326551	0.81	0.81	0.810084	0.0920836	0.0392246	0.140486	0.16983	0.0429298	0.380524	0.0912	0.0201255	0.158054	0.0783	0.0259368	0.121662	0.1296	0.0284405	0.222276
	MIDEAST	0.230885	0.066386	0.302608	0.109458	0.105772	0.11281	0.99	0.99	0.990084	0.17766	0.0671917	0.237856	0	0	0	0.0136314	0.00662777	0.0217567	0.0748642	0.0597049	0.0820638	0.235429	0.200212	0.270443	0.81	0.81	0.810084	0.166219	0.132751	0.192483	0.16983	0.0429298	0.380524	0.0912	0.0201255	0.158054	0.0783	0.0259368	0.121662	0.1296	0.0284405	0.222276
	MK000000	0.294468	0.0988819	0.373898	0.0726386	0.0533623	0.0909746	0	0	0	0	0	0	0	0	0	0.0237378	0.0236887	0.0237918	0.227234	0.179217	0.255429	0.153746	0.0715855	0.247981	0	0	0	0.400899	0.254609	0.489711	0.161001	0.040698	0.360741	0.09576	0.0211318	0.165956	0.079218	0.0262409	0.123088	0.13608	0.0298625	0.233389
	MO000000	0.254167	0.082356	0.348593	0.0441818	0.0260959	0.0611406	0	0	0	0	0	0	0	0	0	0	0	0	0.323519	0.276108	0.346615	0.0861708	0.0338944	0.149624	0	0	0	0.242552	0.155914	0.293991	0.161277	0.0407677	0.361359	0.09576	0.0211318	0.165956	0.079218	0.0262409	0.123088	0.13608	0.0298625	0.233389
	MOR	0.247309	0.0640975	0.314568	0.0716463	0.0501312	0.0924526	0.99	0.99	0.990084	0.17766	0.0671917	0.237856	0	0	0	0.0137149	0.00351104	0.0239355	0.0775877	0.0670986	0.0845678	0.13681	0.114427	0.162704	0.81	0.81	0.810084	0.463024	0.29924	0.560607	0.16983	0.0429298	0.380524	0.0912	0.0201255	0.158054	0.0783	0.0259368	0.121662	0.1296	0.0284405	0.222276
	MSA_ACP	0.218611	0.064543	0.294487	0.0532977	0.0360957	0.0690709	0.99	0.99	0.990084	0.17766	0.0671917	0.237856	0	0	0	0.0136915	0.0035842	0.0238724	0.244144	0.238256	0.246414	0.524147	0.49527	0.553846	0.81	0.81	0.810084	0.143779	0.0531417	0.227232	0.16983	0.0429298	0.380524	0.0912	0.0201255	0.158054	0.0783	0.0259368	0.121662	0.1296	0.0284405	0.222276
	MT000000	0.168006	0.0657272	0.287092	0.0664944	0.0537079	0.0783758	0	0	0	0	0	0	0	0	0	0	0	0	0.311612	0.276915	0.350821	0.096884	0.0846333	0.108568	0	0	0	0.0764588	0.023589	0.126819	0.161277	0.0407677	0.361359	0.09576	0.0211318	0.165956	0.079218	0.0262409	0.123088	0.13608	0.0298625	0.233389
	NGA	0.218611	0.064543	0.294487	0.15345	0.15345	0.153463	0.99	0.99	0.990084	0.17766	0.0671917	0.237856	0	0	0	0.0144625	0.00372112	0.0252357	0.10746	0.0660658	0.151942	0.293018	0.259712	0.345461	0.81	0.81	0.810084	0.0787847	0.029137	0.134825	0.16983	0.0429298	0.380524	0.0912	0.0201255	0.158054	0.0783	0.0259368	0.121662	0.1296	0.0284405	0.222276
	NL000000	0.315852	0.0928219	0.392624	0.0726386	0.0533623	0.0909746	0	0	0	0	0	0	0	0	0	0.014428	0.0138246	0.014601	0.277216	0.193068	0.327364	0.24403	0.169896	0.326865	0	0	0	0.34296	0.223311	0.412009	0.161001	0.040698	0.360741	0.09576	0.0211318	0.165956	0.079218	0.0262409	0.123088	0.13608	0.0298625	0.233389
	NO000000	0.313443	0.0663047	0.390951	0.0726386	0.0533623	0.0909746	0	0	0	0	0	0	0	0	0	0	0	0	0.273659	0.188974	0.337368	0.0455363	0.0291032	0.0591897	0	0	0	0.115468	0.0752588	0.138614	0.161001	0.040698	0.360741	0.09576	0.0211318	0.165956	0.079218	0.0262409	0.123088	0.13608	0.0298625	0.233389
	NZL	0.264876	0.0891183	0.327414	0.0941956	0.0858117	0.101763	0.99	0.99	0.990084	0.17766	0.0671917	0.237856	0	0	0	0.00174	0.000318076	0.00214124	0.273993	0.193211	0.339612	0.10264	0.0947081	0.1095	0.81	0.81	0.810084	0.219927	0.143328	0.264039	0.16983	0.0429298	0.380524	0.0912	0.0201255	0.158054	0.0783	0.0259368	0.121662	0.1296	0.0284405	0.222276
	PAK	0.253923	0.0553323	0.320334	0.0500231	0.0322941	0.0667128	0.99	0.99	0.990084	0.17766	0.0671917	0.237856	0	0	0	0.0126772	0.00629545	0.020752	0.172491	0.145644	0.198147	0.0847909	0.0715242	0.100059	0.81	0.81	0.810084	0.197175	0.1801	0.21164	0.16983	0.0429298	0.380524	0.0912	0.0201255	0.158054	0.0783	0.0259368	0.121662	0.1296	0.0284405	0.222276
	PAR	0.19979	0.0556502	0.281676	0.0434174	0.0251931	0.0593523	0.99	0.99	0.990084	0.17766	0.0671917	0.237856	0	0	0	0.0132932	0.0038997	0.0230546	0.24985	0.215852	0.277514	0.350986	0.280109	0.429539	0.81	0.81	0.810084	0.131825	0.0298584	0.227808	0.16983	0.0429298	0.380524	0.0912	0.0201255	0.158054	0.0783	0.0259368	0.121662	0.1296	0.0284405	0.222276
	PL000000	0.312996	0.0674278	0.390629	0.0726386	0.0533623	0.0909746	0	0	0	0	0	0	0.0038415	0.00192075	0.00576225	0.0154585	0.0072042	0.0213028	0.23028	0.186219	0.265046	0.163562	0.152413	0.169941	0	0	0	0.0421696	0.0294048	0.0513913	0.161001	0.040698	0.360741	0.09576	0.0211318	0.165956	0.079218	0.0262409	0.123088	0.13608	0.0298625	0.233389
	PT000000	0.30297	0.0871956	0.382927	0.0489231	0.0320164	0.0647609	0	0	0	0	0	0	0	0	0	0.0142888	0.00668694	0.0197055	0.287978	0.184852	0.337793	0.0108625	0.00852119	0.0134874	0	0	0	0.131521	0.078115	0.169603	0.161277	0.0407677	0.361359	0.09576	0.0211318	0.165956	0.079218	0.0262409	0.123088	0.13608	0.0298625	0.233389
	REU	0.291351	0.0756461	0.373922	0.0726386	0.0533623	0.0909746	0	0	0	0	0	0	0	0	0	0	0	0	0.263266	0.202906	0.304826	0.198073	0.126592	0.257462	0	0	0	0.128939	0.0774887	0.164893	0.161277	0.0407677	0.361359	0.09576	0.0211318	0.165956	0.079218	0.0262409	0.123088	0.13608	0.0298625	0.233389
	RO000000	0.310429	0.0875509	0.387046	0.0726386	0.0533623	0.0909746	0	0	0	0	0	0	0	0	0	0.0220391	0.0216041	0.0225291	0.306278	0.270274	0.33093	0.138503	0.0890583	0.196646	0	0	0	0.0844446	0.0517563	0.105658	0.161001	0.040698	0.360741	0.09576	0.0211318	0.165956	0.079218	0.0262409	0.123088	0.13608	0.0298625	0.233389
	RSA	0.205358	0.0664388	0.284328	0.080636	0.0670976	0.0935531	0.99	0.99	0.990084	0.17766	0.0671917	0.237856	0	0	0	0.00747144	0.00355862	0.0125154	0.0159991	0.0143064	0.0168541	0.362931	0.344676	0.384291	0.81	0.81	0.810084	0.121377	0.0303664	0.206528	0.16983	0.0429298	0.380524	0.0912	0.0201255	0.158054	0.0783	0.0259368	0.121662	0.1296	0.0284405	0.222276
	RUS	0.30811	0.0660779	0.387106	0.02945	0.0137191	0.043818	0	0	0	0	0	0	0.10553	0.052765	0.158295	0.00493666	0.00329279	0.0061247	0.267285	0.205746	0.303585	0.509642	0.480682	0.524366	0	0	0	0.0226718	0.0220396	0.0232754	0.161001	0.040698	0.360741	0.09576	0.0211318	0.165956	0.079218	0.0262409	0.123088	0.13608	0.0298625	0.233389
	SE000000	0.314618	0.0792387	0.391767	0.0726386	0.0533623	0.0909746	0	0	0	0	0	0	0	0	0	0.00174	0.000318076	0.00214124	0.258359	0.193483	0.314947	0.0205699	0.0131467	0.0267375	0	0	0	0.00312815	0.0016713	0.00459057	0.161001	0.040698	0.360741	0.09576	0.0211318	0.165956	0.079218	0.0262409	0.123088	0.13608	0.0298625	0.233389
	SI000000	0.307547	0.0678823	0.386737	0.0726386	0.0533623	0.0909746	0	0	0	0	0	0	0.101287	0.0506435	0.15193	0	0	0	0.169496	0.13167	0.205126	0.0649082	0.0260687	0.111749	0	0	0	0.137302	0.0818059	0.174327	0.161001	0.040698	0.360741	0.09576	0.0211318	0.165956	0.079218	0.0262409	0.123088	0.13608	0.0298625	0.233389
	SK000000	0.303456	0.0662956	0.383819	0.0726386	0.0533623	0.0909746	0	0	0	0	0	0	0.0999561	0.0499781	0.149934	0.0123409	0.011101	0.013352	0.264983	0.217912	0.292696	0.41338	0.377878	0.442131	0	0	0	0.00327873	0.00243982	0.00406591	0.161001	0.040698	0.360741	0.09576	0.0211318	0.165956	0.079218	0.0262409	0.123088	0.13608	0.0298625	0.233389
	SKOR	0.249131	0.0681299	0.316889	0.115529	0.0860877	0.144983	0.99	0.99	0.990084	0.17766	0.0671917	0.237856	0.13298	0.06649	0.19947	0.0218625	0.00832815	0.033421	0.331239	0.286809	0.381124	0.0682025	0.0413336	0.0964834	0.81	0.81	0.810084	0.396658	0.364001	0.427418	0.16983	0.0429298	0.380524	0.0912	0.0201255	0.158054	0.0783	0.0259368	0.121662	0.1296	0.0284405	0.222276
	TAW	0.256177	0.0905352	0.321881	0.0849593	0.0627859	0.104754	0.99	0.99	0.990084	0.17766	0.0671917	0.237856	0	0	0	0.0247994	0.0101772	0.0366557	0.130803	0.113628	0.147228	0.0597204	0.0423583	0.0786188	0.81	0.81	0.810084	0.313023	0.192148	0.391707	0.16983	0.0429298	0.380524	0.0912	0.0201255	0.158054	0.0783	0.0259368	0.121662	0.1296	0.0284405	0.222276
	THAI	0.218611	0.064543	0.294487	0.0381735	0.0222894	0.0525427	0.99	0.99	0.990084	0.17766	0.0671917	0.237856	0	0	0	0.0143996	0.00376834	0.0251073	0.113626	0.101486	0.12682	0.323223	0.130561	0.55654	0.81	0.81	0.810084	0.534252	0.377261	0.627362	0.16983	0.0429298	0.380524	0.0912	0.0201255	0.158054	0.0783	0.0259368	0.121662	0.1296	0.0284405	0.222276
	TUN	0.193669	0.0577783	0.277024	0.0633377	0.0469332	0.0782971	0.99	0.99	0.990084	0.17766	0.0671917	0.237856	0	0	0	0.00231533	0.000642115	0.00314793	0.0860785	0.0777413	0.0920337	0.141539	0.099113	0.190543	0.81	0.81	0.810084	0.0310927	0.0178412	0.0441733	0.16983	0.0429298	0.380524	0.0912	0.0201255	0.158054	0.0783	0.0259368	0.121662	0.1296	0.0284405	0.222276
	TUR	0.237735	0.0730371	0.307102	0.0914583	0.0759217	0.105867	0.99	0.99	0.990084	0.17766	0.0671917	0.237856	0	0	0	0.0116377	0.00591564	0.0194157	0.104617	0.0855193	0.116066	0.277858	0.183733	0.386105	0.81	0.81	0.810084	0.244207	0.16834	0.300301	0.16983	0.0429298	0.380524	0.0912	0.0201255	0.158054	0.0783	0.0259368	0.121662	0.1296	0.0284405	0.222276
	UK000000	0.260752	0.0555494	0.32521	0.0726386	0.0533623	0.0909746	0	0	0	0	0	0	0	0	0	0.00174	0.000318076	0.00214124	0.240141	0.155939	0.278128	0.0565413	0.0255788	0.0922459	0	0	0	0.0632885	0.0429563	0.0800051	0.16983	0.0429298	0.380524	0.09576	0.0211318	0.165956	0.079218	0.0262409	0.123088	0.1296	0.0284405	0.222276
	UKR	0.31137	0.0753135	0.389157	0.0726386	0.0533623	0.0909746	0	0	0	0	0	0	0.0919558	0.0459779	0.137934	0.00752003	0.00568513	0.00914631	0.169358	0.139743	0.180568	0.619401	0.574272	0.654237	0	0	0	0.0696594	0.0276591	0.10592	0.161001	0.040698	0.360741	0.09576	0.0211318	0.165956	0.079218	0.0262409	0.123088	0.13608	0.0298625	0.233389
	URU	0.239455	0.0747316	0.308041	0.0754453	0.0579963	0.0921668	0.99	0.99	0.990084	0.17766	0.0671917	0.237856	0	0	0	0.00174	0.000318076	0.00214124	0.36416	0.330081	0.390448	0.193663	0.137373	0.258642	0.81	0.81	0.810084	0.099647	0.0297237	0.163305	0.16983	0.0429298	0.380524	0.0912	0.0201255	0.158054	0.0783	0.0259368	0.121662	0.1296	0.0284405	0.222276
	USA	0.238423	0.057736	0.30926	0.068692	0.0511097	0.0844283	0.99	0.99	0.990084	0.17766	0.0671917	0.237856	0.00107168	0.00053584	0.00160752	0.0120093	0.00656895	0.0193717	0.290857	0.185821	0.338388	0.0949718	0.0744808	0.116759	0.81	0.81	0.810084	0.084214	0.0289993	0.13576	0.16983	0.0429298	0.380524	0.0912	0.0201255	0.158054	0.0783	0.0259368	0.121662	0.1296	0.0284405	0.222276
	VEN	0.13209	0.0530691	0.233335	0.0798043	0.0684935	0.0904486	0.99	0.99	0.990084	0.17766	0.0671917	0.237856	0	0	0	0.0143272	0.00382276	0.0249595	0.0967059	0.0926922	0.0999404	0.509744	0.48263	0.540385	0.81	0.81	0.810084	0.124904	0.0276921	0.216344	0.16983	0.0429298	0.380524	0.0912	0.0201255	0.158054	0.0783	0.0259368	0.121662	0.1296	0.0284405	0.222276
	VIET	0.218611	0.064543	0.294487	0.0545901	0.0234466	0.0792974	0.99	0.99	0.990084	0.17766	0.0671917	0.237856	0	0	0	0.0143805	0.00378266	0.0250684	0.0607315	0.0594093	0.0620675	0.0496289	0.019521	0.0861737	0.81	0.81	0.810084	0.308031	0.248041	0.364486	0.16983	0.0429298	0.380524	0.0912	0.0201255	0.158054	0.0783	0.0259368	0.121662	0.1296	0.0284405	0.222276
	ZAF	0.234082	0.0633181	0.30614	0.0740664	0.058581	0.0877298	0.99	0.99	0.990084	0.17766	0.0671917	0.237856	1.85585e-06	9.27925e-07	2.78377e-06	0.0103085	0.00521696	0.0172292	0.120081	0.104963	0.133882	0.2671	0.252151	0.278706	0.81	0.81	0.810084	0.147157	0.05692	0.232281	0.16983	0.0429298	0.380524	0.0912	0.0201255	0.158054	0.0783	0.0259368	0.121662	0.1296	0.0284405	0.222276

## Sheet: poll_wild_shock_siopa_raw
Siopa	Wild pollinator shocks - based on European relative contribution for European countries, otherwise global									Raw shocks - if empty either shock is = 0 (in case of minimum shocks) or it is not calculated because FAOSTAT reported no production in that region
															-0.5	0.5
		APPL	APPL	APPL	CITR	CITR	CITR	COCO	COCO	COCO	COFF	COFF	COFF	OCER	OCER	OCER	OAFC	OAFC	OAFC	OFRU	OFRU	OFRU	OVEG	OVEG	OVEG	PLMO	PLMO	PLMO	PULS	PULS	PULS	RAPE	RAPE	RAPE	SOYA	SOYA	SOYA	SUNF	SUNF	SUNF	TOMA	TOMA	TOMA
		Mean	lower	upper	Mean	lower	upper	Mean	lower	upper	Mean	lower	upper	Mean	lower	upper	Mean	lower	upper	Mean	lower	upper	Mean	lower	upper	Mean	lower	upper	Mean	lower	upper	Mean	lower	upper	Mean	lower	upper	Mean	lower	upper	Mean	lower	upper
	AFR_LDC	0.154605	0.0534512	0.249412	0.0920328	0.060397	0.119856	0.99	0.99	0.990084	0.17766	0.0671917	0.237856	8.72551e-07	4.36276e-07	1.30883e-06	0.00943577	0.0025746	0.0163956	0.0599733	0.0396286	0.0816604	0.149404	0.139389	0.160375	0.81	0.81	0.810084	0.117565	0.0326344	0.199282				0.0912	0.0201255	0.158054	0.0783	0.0259368	0.121662	0.1296	0.0284405	0.222276
	AFR_REST	0.200258	0.0698955	0.281985	0.0435783	0.0247065	0.0602518	0.99	0.99	0.990084	0.17766	0.0671917	0.237856		0	0	0.0121237	0.00540245	0.0204795	0.111732	0.0799584	0.144041	0.355305	0.32608	0.401964	0.81	0.81	0.810084	0.121454	0.0444906	0.202284				0.0912	0.0201255	0.158054	0.0783	0.0259368	0.121662	0.1296	0.0284405	0.222276
Europe	AL000000	0.297254	0.0872395	0.377416	0.1008	0.0783403	0.123018								0	0	0.0116	0.00587135	0.0193938	0.301786	0.215391	0.36535	0.310404	0.143177	0.510666				0.212789	0.0930343	0.312083				0.09576	0.0211318	0.165956	0.079218	0.0262409	0.123088	0.13608	0.0298625	0.233389
	ALG	0.226433	0.0626423	0.300358	0.0526088	0.0355971	0.0686029								0	0	0.0113181	0.00572867	0.0189225	0.113448	0.105522	0.120214	0.150566	0.105849	0.203243				0.1153	0.0792157	0.141447	0.16983	0.0429298	0.380524				0.0783	0.0259368	0.121662	0.1296	0.0284405	0.222276
	ARG	0.229663	0.0675518	0.302242	0.110793	0.107209	0.114122								0	0	0.0131576	0.00786109	0.020359	0.114572	0.0950409	0.132354	0.147664	0.0850316	0.223062				0.0807471	0.0223801	0.135609	0.16983	0.0429298	0.380524	0.0912	0.0201255	0.158054	0.0783	0.0259368	0.121662	0.1296	0.0284405	0.222276
	ASOCE_LDC	0.208987	0.0587624	0.287876	0.0667627	0.043529	0.0865635	0.99	0.99	0.990084	0.17766	0.0671917	0.237856	0.00408429	0.00204214	0.00612643	0.0138112	0.0068126	0.022104	0.084792	0.0483286	0.124014	0.180865	0.0771115	0.306633	0.81	0.81	0.810084	0.171842	0.145372	0.198026				0.0912	0.0201255	0.158054	0.0783	0.0259368	0.121662	0.1296	0.0284405	0.222276
	ASOCE_REST				0.132597	0.118472	0.143542	0.99	0.99	0.990084	0.17766	0.0671917	0.237856		0	0	0.0305168	0.0138331	0.0429131	0.0861626	0.0845366	0.0873798	0.229197	0.192499	0.276318	0.81	0.81	0.810084	0.466946	0.441358	0.486077	0.16983	0.0429298	0.380524	0.0912	0.0201255	0.158054				0.1296	0.0284405	0.222276
Europe	AT000000	0.312503	0.0796828	0.390256											0	0	0.03214	0.0160218	0.0436202	0.285982	0.204724	0.32599	0.418709	0.388073	0.441274				0.205605	0.139242	0.245487	0.161001	0.040698	0.360741	0.09576	0.0211318	0.165956	0.079218	0.0262409	0.123088	0.13608	0.0298625	0.233389
	AUS	0.233588	0.0596803	0.305805	0.103256	0.0944349	0.111122								0	0	0.0115934	0.00587284	0.0193741	0.352518	0.296206	0.393148	0.252031	0.132218	0.38985				0.0372751	0.0228781	0.0499743	0.16983	0.0429298	0.380524	0.0912	0.0201255	0.158054	0.0783	0.0259368	0.121662	0.1296	0.0284405	0.222276
Europe	BA000000	0.29999	0.0784102	0.381083	0.030936	0.0152177	0.0453141							0.1127	0.05635	0.16905				0.285725	0.222589	0.320473	0.229053	0.111739	0.363795				0.117874	0.0593125	0.16879	0.161001	0.040698	0.360741	0.09576	0.0211318	0.165956	0.079218	0.0262409	0.123088	0.13608	0.0298625	0.233389
Europe	BEL	0.313908	0.0714169	0.391273										0.0702117	0.0351059	0.105318	0.000230118	4.20661e-05	0.000283183	0.218894	0.160116	0.263936	0.138223	0.0883412	0.179667				0.14265	0.0314792	0.247218	0.161001	0.040698	0.360741				0.079218	0.0262409	0.123088	0.13608	0.0298625	0.233389
Europe	BG000000	0.244319	0.0677665	0.341388											0	0	0.0244934	0.019309	0.0287749	0.296502	0.240108	0.331969	0.083854	0.0510636	0.118265				0.0885958	0.083375	0.0933408	0.161001	0.040698	0.360741	0.09576	0.0211318	0.165956	0.079218	0.0262409	0.123088	0.13608	0.0298625	0.233389
	BGD				0.115447	0.0954668	0.131136								0	0	0.0117984	0.00589705	0.0196611	0.0870003	0.0788589	0.0878632	0.180572	0.164162	0.19536				0.411852	0.384274	0.436557	0.16983	0.0429298	0.380524	0.0912	0.0201255	0.158054				0.1296	0.0284405	0.222276
Europe	BL000000	0.319403	0.11108	0.394049											0	0	0.00174	0.000318076	0.00214124	0.256033	0.196969	0.323092	0.0933653	0.081897	0.104909				0.0776327	0.0504953	0.0933298	0.161001	0.040698	0.360741							0.13608	0.0298625	0.233389
	BOL	0.133488	0.0534249	0.234311	0.0828831	0.0669964	0.0981771	0.99	0.99	0.990084	0.17766	0.0671917	0.237856		0	0	0.0127418	0.005013	0.0217241	0.0394061	0.0367594	0.0419372	0.578744	0.575641	0.582329				0.130534	0.029522	0.225551				0.0912	0.0201255	0.158054	0.0783	0.0259368	0.121662	0.1296	0.0284405	0.222276
	BRA	0.218472	0.053883	0.295014	0.0517396	0.0388815	0.0635431	0.99	0.99	0.990084	0.17766	0.0671917	0.237856	0.22295	0.111475	0.334425	0.0116734	0.00576955	0.0195567	0.100176	0.0956211	0.103719	0.414699	0.414699	0.414739	0.81	0.81	0.810084	0.128516	0.0283706	0.222715	0.16983	0.0429298	0.380524	0.0912	0.0201255	0.158054	0.0783	0.0259368	0.121662	0.1296	0.0284405	0.222276
	CAN	0.24137	0.0552391	0.31137										0.221057	0.110529	0.331585	0.00613799	0.00446499	0.00721084	0.32398	0.264775	0.379385	0.100834	0.0715441	0.132565				0.0244069	0.0136111	0.0337679	0.16983	0.0429298	0.380524	0.0912	0.0201255	0.158054	0.0783	0.0259368	0.121662	0.1296	0.0284405	0.222276
Europe	CH	0.313603	0.0747396	0.390943											0	0	0.00643601	0.00283381	0.00878305	0.285607	0.192761	0.33827	0.0472861	0.0407426	0.0525337				0.039881	0.025916	0.0480503	0.161001	0.040698	0.360741	0.09576	0.0211318	0.165956	0.079218	0.0262409	0.123088	0.13608	0.0298625	0.233389
	CHL	0.229735	0.0582032	0.303048	0.0904137	0.0771077	0.103238								0	0	3.11972e-06	5.70291e-07	3.83912e-06	0.205285	0.164907	0.227343	0.322669	0.302907	0.344912				0.295581	0.174046	0.37847	0.16983	0.0429298	0.380524				0.0783	0.0259368	0.121662	0.1296	0.0284405	0.222276
	CHN	0.152962	0.0577239	0.247952	0.11334	0.0844076	0.140044				0.17766	0.0671917	0.237856	0.0429917	0.0214959	0.0644876	0.0113547	0.00563622	0.0188002	0.284257	0.242516	0.311482	0.110427	0.100017	0.119764	0.81	0.81	0.810084	0.450273	0.293169	0.541427	0.16983	0.0429298	0.380524	0.0912	0.0201255	0.158054	0.0783	0.0259368	0.121662	0.1296	0.0284405	0.222276
Europe	CS000000	0.294992	0.0944149	0.374733											0	0	0.0241544	0.0229129	0.025316	0.267924	0.0923261	0.315213	0.344151	0.136496	0.595807				0.227843	0.147639	0.274592	0.161001	0.040698	0.360741	0.09576	0.0211318	0.165956	0.079218	0.0262409	0.123088	0.13608	0.0298625	0.233389
Europe	CY000000	0.261585	0.0719333	0.353585	0.101156	0.0748228	0.124682								0	0	2.75188e-05	7.00862e-06	4.80387e-05	0.245268	0.214091	0.266961	0.092938	0.0747394	0.110561				0.423875	0.275927	0.513191										0.13608	0.0298625	0.233389
Europe	CZ000000	0.311947	0.0676179	0.38988										0.103197	0.0515985	0.154796	0.0229559	0.0221841	0.0237742	0.139501	0.127111	0.149695	0.0919572	0.0493173	0.136321				0.0276082	0.0198007	0.0322357	0.161001	0.040698	0.360741	0.09576	0.0211318	0.165956	0.079218	0.0262409	0.123088	0.13608	0.0298625	0.233389
Europe	DE000000	0.313157	0.0672666	0.390745											0	0	0.0156337	0.0152491	0.0161017	0.208054	0.159206	0.261076	0.0706272	0.0535042	0.0873985				0.0197791	0.0127296	0.0242388	0.161001	0.040698	0.360741	0.09576	0.0211318	0.165956	0.079218	0.0262409	0.123088	0.13608	0.0298625	0.233389
Europe	DK000000	0.314489	0.0778164	0.391677											0	0	0.00801829	0.00624025	0.0093771	0.278184	0.216004	0.350631	0.0524712	0.0335354	0.0682039				0.00999925	0.00999925	0.0100005	0.161001	0.040698	0.360741							0.13608	0.0298625	0.233389
Europe	EE000000	0.313316	0.0649046	0.390862										0.109543	0.0547715	0.164315	0.00174	0.000318076	0.00214124	0.253624	0.208369	0.307062	0.0856932	0.0547683	0.111387				0.0270703	0.00597616	0.0469119	0.161001	0.040698	0.360741							0.13608	0.0298625	0.233389
	EGY	0.224234	0.0571229	0.299119	0.106703	0.0793855	0.133883								0	0	0.0122483	0.00499311	0.0208044	0.0929506	0.0699082	0.117164	0.223361	0.176085	0.283266				0.085778	0.0464887	0.117434				0.0912	0.0201255	0.158054	0.0783	0.0259368	0.121662	0.1296	0.0284405	0.222276
Europe	EL000000	0.247741	0.0770482	0.34381	0.0594229	0.0423795	0.0755082								0	0	0.0106311	0.00537951	0.0177639	0.25168	0.188678	0.288155	0.146622	0.0962115	0.203006				0.120257	0.07766	0.149326	0.161001	0.040698	0.360741	0.09576	0.0211318	0.165956	0.079218	0.0262409	0.123088	0.13608	0.0298625	0.233389
Europe	ES000000	0.211856	0.0718609	0.318307	0.0775023	0.0607804	0.0934395								0	0	0.0129325	0.00789721	0.0197835	0.306892	0.225254	0.354504	0.250762	0.181759	0.329521				0.330659	0.220254	0.397954	0.161001	0.040698	0.360741	0.09576	0.0211318	0.165956	0.079218	0.0262409	0.123088	0.13608	0.0298625	0.233389
	ETH	0.13209	0.0530691	0.233335	0.0934153	0.0695341	0.116947				0.17766	0.0671917	0.237856		0	0	0.011039	0.00301521	0.0189735	0.289517	0.284959	0.294322	0.105189	0.0492336	0.17309				0.0432913	0.0249079	0.0611492	0.16983	0.0429298	0.380524	0.0912	0.0201255	0.158054	0.0783	0.0259368	0.121662	0.1296	0.0284405	0.222276
Europe	FI000000	0.313316	0.0649046	0.390862											0	0				0.25449	0.169212	0.316588	0.0550548	0.0392455	0.0687826				0.00362456	0.00236238	0.00435108	0.161001	0.040698	0.360741							0.13608	0.0298625	0.233389
Europe	FR000000	0.288224	0.0693207	0.372936	0.103188	0.0872148	0.118801							0.102675	0.0513375	0.154012	0.0152685	0.012698	0.0171902	0.35522	0.322371	0.370596	0.0851467	0.0802217	0.0881557				0.00261004	0.00117108	0.00390874	0.161001	0.040698	0.360741	0.09576	0.0211318	0.165956	0.079218	0.0262409	0.123088	0.13608	0.0298625	0.233389
	FSU	0.251576	0.101226	0.312863	0.107821	0.0719461	0.136781							0.0477384	0.0238692	0.0716076	0.01967	0.0100134	0.0287861	0.202744	0.170629	0.229888	0.054226	0.0320228	0.0762931				0.490211	0.364947	0.564585	0.16983	0.0429298	0.380524	0.0912	0.0201255	0.158054	0.0783	0.0259368	0.121662	0.1296	0.0284405	0.222276
Europe	HR000000	0.286748	0.0698144	0.371645	0.114928	0.0856621	0.144198							0.0642873	0.0321437	0.096431	0.023219	0.0217657	0.0242587	0.220429	0.178891	0.251397	0.0910484	0.0454246	0.141022				0.306323	0.182414	0.389031	0.161001	0.040698	0.360741	0.09576	0.0211318	0.165956	0.079218	0.0262409	0.123088	0.13608	0.0298625	0.233389
Europe	HU000000	0.302998	0.0715009	0.383114										0.0939959	0.0469979	0.140994	0.0259807	0.0166655	0.032763	0.314524	0.241156	0.358486	0.204993	0.0970559	0.331747				0.0424666	0.0267561	0.0523065	0.161001	0.040698	0.360741	0.09576	0.0211318	0.165956	0.079218	0.0262409	0.123088	0.13608	0.0298625	0.233389
	IND	0.255828	0.0605056	0.321685	0.0602554	0.0493206	0.0702468	0.99	0.99	0.990084	0.17766	0.0671917	0.237856		0	0	0.0119411	0.00564584	0.0200404	0.132429	0.110225	0.153754	0.207837	0.188604	0.240073				0.180257	0.149206	0.205244	0.16983	0.0429298	0.380524	0.0912	0.0201255	0.158054	0.0783	0.0259368	0.121662	0.1296	0.0284405	0.222276
	INDO				0.02945	0.0137191	0.043818	0.99	0.99	0.990084	0.17766	0.0671917	0.237856		0	0	0.0116	0.00587134	0.0193938	0.0854766	0.0847865	0.0859986	0.311711	0.248363	0.382108	0.81	0.81	0.810084	0.255069	0.123227	0.360413				0.0912	0.0201255	0.158054				0.1296	0.0284405	0.222276
Europe	IR000000	0.313316	0.0649046	0.390862											0	0				0.256661	0.208874	0.329422	0.0380367	0.0228849	0.0519725				0.118695	0.0753618	0.147032	0.161001	0.040698	0.360741							0.13608	0.0298625	0.233389
	ISR	0.219554	0.0658074	0.295029	0.0988608	0.068612	0.124541								0	0	0.012818	0.00640104	0.0208853	0.0822352	0.0616878	0.0966089	0.316615	0.25263	0.39123				0.339659	0.273031	0.378191							0.0783	0.0259368	0.121662	0.1296	0.0284405	0.222276
Europe	IT000000	0.190601	0.0711716	0.303215	0.0946813	0.0703903	0.118639								0	0	0.0120386	0.00563206	0.0166017	0.364035	0.309271	0.402261	0.12151	0.106296	0.136575				0.302447	0.197111	0.363537	0.161001	0.040698	0.360741	0.09576	0.0211318	0.165956	0.079218	0.0262409	0.123088	0.13608	0.0298625	0.233389
	JAP	0.240193	0.0649971	0.31048	0.122889	0.101816	0.143958							0.222327	0.111163	0.333491	0.0145	0.00369293	0.0253122	0.298861	0.243896	0.354405	0.0395137	0.0305701	0.0494625				0.106488	0.0239683	0.184152	0.16983	0.0429298	0.380524	0.0912	0.0201255	0.158054				0.1296	0.0284405	0.222276
	KAZ	0.239196	0.0850175	0.306121	0.15345	0.15345	0.153463							0.192618	0.096309	0.288927	0.0128924	0.00857469	0.0172022	0.330427	0.299584	0.346011	0.0143202	0.00897824	0.0192914				0.0940216	0.0261253	0.157093	0.16983	0.0429298	0.380524	0.0912	0.0201255	0.158054	0.0783	0.0259368	0.121662	0.1296	0.0284405	0.222276
Europe	LT000000	0.314789	0.0709075	0.391375										0.0958248	0.0479124	0.143737	0.0269452	0.0131934	0.0368277	0.235506	0.201211	0.264428	0.272574	0.233226	0.303538				0.0729948	0.0333178	0.107263	0.161001	0.040698	0.360741							0.13608	0.0298625	0.233389
Europe	LV000000	0.321734	0.0945588	0.393558										0.09754	0.04877	0.14631	0.0174796	0.00807993	0.0240537	0.250913	0.212708	0.296583	0.122163	0.090801	0.147454				0.113678	0.0252179	0.196886	0.161001	0.040698	0.360741							0.13608	0.0298625	0.233389
	MAL				0.0492631	0.0350175	0.0620586	0.99	0.99	0.990084	0.17766	0.0671917	0.237856		0	0	0.03364	0.015743	0.0463924	0.0538965	0.0516271	0.0562617	0.0732743	0.0480382	0.10323	0.81	0.81	0.810084													0.1296	0.0284405	0.222276
	MEX	0.239013	0.0563575	0.30945	0.0880436	0.0780766	0.096789	0.99	0.99	0.990084	0.17766	0.0671917	0.237856		0	0	0.01241	0.00652528	0.020165	0.0641209	0.0545264	0.0706623	0.270752	0.223147	0.326551	0.81	0.81	0.810084	0.0920836	0.0392246	0.140486	0.16983	0.0429298	0.380524	0.0912	0.0201255	0.158054	0.0783	0.0259368	0.121662	0.1296	0.0284405	0.222276
	MIDEAST	0.230885	0.066386	0.302608	0.109458	0.105772	0.11281								0	0	0.0136314	0.00662777	0.0217567	0.0748642	0.0597049	0.0820638	0.235429	0.200212	0.270443				0.166219	0.132751	0.192483	0.16983	0.0429298	0.380524	0.0912	0.0201255	0.158054	0.0783	0.0259368	0.121662	0.1296	0.0284405	0.222276
Europe	MK000000	0.294468	0.0988819	0.373898											0	0	0.0237378	0.0236887	0.0237918	0.227234	0.179217	0.255429	0.153746	0.0715855	0.247981				0.400899	0.254609	0.489711	0.161001	0.040698	0.360741	0.09576	0.0211318	0.165956	0.079218	0.0262409	0.123088	0.13608	0.0298625	0.233389
Europe	MO000000	0.254167	0.082356	0.348593	0.0441818	0.0260959	0.0611406								0	0				0.323519	0.276108	0.346615	0.0861708	0.0338944	0.149624				0.242552	0.155914	0.293991										0.13608	0.0298625	0.233389
	MOR	0.247309	0.0640975	0.314568	0.0716463	0.0501312	0.0924526								0	0	0.0137149	0.00351104	0.0239355	0.0775877	0.0670986	0.0845678	0.13681	0.114427	0.162704				0.463024	0.29924	0.560607	0.16983	0.0429298	0.380524	0.0912	0.0201255	0.158054	0.0783	0.0259368	0.121662	0.1296	0.0284405	0.222276
	MSA_ACP				0.0532977	0.0360957	0.0690709	0.99	0.99	0.990084	0.17766	0.0671917	0.237856		0	0	0.0136915	0.0035842	0.0238724	0.244144	0.238256	0.246414	0.524147	0.49527	0.553846	0.81	0.81	0.810084	0.143779	0.0531417	0.227232				0.0912	0.0201255	0.158054				0.1296	0.0284405	0.222276
Europe	MT000000	0.168006	0.0657272	0.287092	0.0664944	0.0537079	0.0783758								0	0				0.311612	0.276915	0.350821	0.096884	0.0846333	0.108568				0.0764588	0.023589	0.126819										0.13608	0.0298625	0.233389
	NGA				0.15345	0.15345	0.153463	0.99	0.99	0.990084	0.17766	0.0671917	0.237856		0	0	0.0144625	0.00372112	0.0252357	0.10746	0.0660658	0.151942	0.293018	0.259712	0.345461	0.81	0.81	0.810084	0.0787847	0.029137	0.134825				0.0912	0.0201255	0.158054				0.1296	0.0284405	0.222276
Europe	NL000000	0.315852	0.0928219	0.392624											0	0	0.014428	0.0138246	0.014601	0.277216	0.193068	0.327364	0.24403	0.169896	0.326865				0.34296	0.223311	0.412009	0.161001	0.040698	0.360741							0.13608	0.0298625	0.233389
Europe	NO000000	0.313443	0.0663047	0.390951											0	0				0.273659	0.188974	0.337368	0.0455363	0.0291032	0.0591897				0.115468	0.0752588	0.138614	0.161001	0.040698	0.360741							0.13608	0.0298625	0.233389
	NZL	0.264876	0.0891183	0.327414	0.0941956	0.0858117	0.101763								0	0	0.00174	0.000318076	0.00214124	0.273993	0.193211	0.339612	0.10264	0.0947081	0.1095				0.219927	0.143328	0.264039	0.16983	0.0429298	0.380524							0.1296	0.0284405	0.222276
	PAK	0.253923	0.0553323	0.320334	0.0500231	0.0322941	0.0667128								0	0	0.0126772	0.00629545	0.020752	0.172491	0.145644	0.198147	0.0847909	0.0715242	0.100059				0.197175	0.1801	0.21164	0.16983	0.0429298	0.380524	0.0912	0.0201255	0.158054	0.0783	0.0259368	0.121662	0.1296	0.0284405	0.222276
	PAR	0.19979	0.0556502	0.281676	0.0434174	0.0251931	0.0593523				0.17766	0.0671917	0.237856		0	0	0.0132932	0.0038997	0.0230546	0.24985	0.215852	0.277514	0.350986	0.280109	0.429539	0.81	0.81	0.810084	0.131825	0.0298584	0.227808	0.16983	0.0429298	0.380524	0.0912	0.0201255	0.158054	0.0783	0.0259368	0.121662	0.1296	0.0284405	0.222276
Europe	PL000000	0.312996	0.0674278	0.390629										0.0038415	0.00192075	0.00576225	0.0154585	0.0072042	0.0213028	0.23028	0.186219	0.265046	0.163562	0.152413	0.169941				0.0421696	0.0294048	0.0513913	0.161001	0.040698	0.360741	0.09576	0.0211318	0.165956	0.079218	0.0262409	0.123088	0.13608	0.0298625	0.233389
Europe	PT000000	0.30297	0.0871956	0.382927	0.0489231	0.0320164	0.0647609								0	0	0.0142888	0.00668694	0.0197055	0.287978	0.184852	0.337793	0.0108625	0.00852119	0.0134874				0.131521	0.078115	0.169603							0.079218	0.0262409	0.123088	0.13608	0.0298625	0.233389
Europe	REU														0	0							0.198073	0.126592	0.257462																0.13608	0.0298625	0.233389
Europe	RO000000	0.310429	0.0875509	0.387046											0	0	0.0220391	0.0216041	0.0225291	0.306278	0.270274	0.33093	0.138503	0.0890583	0.196646				0.0844446	0.0517563	0.105658	0.161001	0.040698	0.360741	0.09576	0.0211318	0.165956	0.079218	0.0262409	0.123088	0.13608	0.0298625	0.233389
	RSA	0.205358	0.0664388	0.284328	0.080636	0.0670976	0.0935531	0.99	0.99	0.990084	0.17766	0.0671917	0.237856		0	0	0.00747144	0.00355862	0.0125154	0.0159991	0.0143064	0.0168541	0.362931	0.344676	0.384291	0.81	0.81	0.810084	0.121377	0.0303664	0.206528				0.0912	0.0201255	0.158054	0.0783	0.0259368	0.121662	0.1296	0.0284405	0.222276
Europe	RUS	0.30811	0.0660779	0.387106	0.02945	0.0137191	0.043818							0.10553	0.052765	0.158295	0.00493666	0.00329279	0.0061247	0.267285	0.205746	0.303585	0.509642	0.480682	0.524366				0.0226718	0.0220396	0.0232754	0.161001	0.040698	0.360741	0.09576	0.0211318	0.165956	0.079218	0.0262409	0.123088	0.13608	0.0298625	0.233389
Europe	SE000000	0.314618	0.0792387	0.391767											0	0	0.00174	0.000318076	0.00214124	0.258359	0.193483	0.314947	0.0205699	0.0131467	0.0267375				0.00312815	0.0016713	0.00459057	0.161001	0.040698	0.360741							0.13608	0.0298625	0.233389
Europe	SI000000	0.307547	0.0678823	0.386737										0.101287	0.0506435	0.15193				0.169496	0.13167	0.205126	0.0649082	0.0260687	0.111749				0.137302	0.0818059	0.174327	0.161001	0.040698	0.360741	0.09576	0.0211318	0.165956	0.079218	0.0262409	0.123088	0.13608	0.0298625	0.233389
Europe	SK000000	0.303456	0.0662956	0.383819										0.0999561	0.0499781	0.149934	0.0123409	0.011101	0.013352	0.264983	0.217912	0.292696	0.41338	0.377878	0.442131				0.00327873	0.00243982	0.00406591	0.161001	0.040698	0.360741	0.09576	0.0211318	0.165956	0.079218	0.0262409	0.123088	0.13608	0.0298625	0.233389
	SKOR	0.249131	0.0681299	0.316889	0.115529	0.0860877	0.144983							0.13298	0.06649	0.19947	0.0218625	0.00832815	0.033421	0.331239	0.286809	0.381124	0.0682025	0.0413336	0.0964834				0.396658	0.364001	0.427418	0.16983	0.0429298	0.380524	0.0912	0.0201255	0.158054				0.1296	0.0284405	0.222276
	TAW	0.256177	0.0905352	0.321881	0.0849593	0.0627859	0.104754								0	0	0.0247994	0.0101772	0.0366557	0.130803	0.113628	0.147228	0.0597204	0.0423583	0.0786188				0.313023	0.192148	0.391707	0.16983	0.0429298	0.380524	0.0912	0.0201255	0.158054				0.1296	0.0284405	0.222276
	THAI				0.0381735	0.0222894	0.0525427	0.99	0.99	0.990084	0.17766	0.0671917	0.237856		0	0	0.0143996	0.00376834	0.0251073	0.113626	0.101486	0.12682	0.323223	0.130561	0.55654	0.81	0.81	0.810084	0.534252	0.377261	0.627362				0.0912	0.0201255	0.158054	0.0783	0.0259368	0.121662	0.1296	0.0284405	0.222276
	TUN	0.193669	0.0577783	0.277024	0.0633377	0.0469332	0.0782971								0	0	0.00231533	0.000642115	0.00314793	0.0860785	0.0777413	0.0920337	0.141539	0.099113	0.190543				0.0310927	0.0178412	0.0441733	0.16983	0.0429298	0.380524				0.0783	0.0259368	0.121662	0.1296	0.0284405	0.222276
	TUR	0.237735	0.0730371	0.307102	0.0914583	0.0759217	0.105867								0	0	0.0116377	0.00591564	0.0194157	0.104617	0.0855193	0.116066	0.277858	0.183733	0.386105				0.244207	0.16834	0.300301	0.16983	0.0429298	0.380524	0.0912	0.0201255	0.158054	0.0783	0.0259368	0.121662	0.1296	0.0284405	0.222276
Europe	UK000000	0.260752	0.0555494	0.32521											0	0	0.00174	0.000318076	0.00214124	0.240141	0.155939	0.278128	0.0565413	0.0255788	0.0922459				0.0632885	0.0429563	0.0800051	0.16983	0.0429298	0.380524							0.1296	0.0284405	0.222276
Europe	UKR	0.31137	0.0753135	0.389157										0.0919558	0.0459779	0.137934	0.00752003	0.00568513	0.00914631	0.169358	0.139743	0.180568	0.619401	0.574272	0.654237				0.0696594	0.0276591	0.10592	0.161001	0.040698	0.360741	0.09576	0.0211318	0.165956	0.079218	0.0262409	0.123088	0.13608	0.0298625	0.233389
	URU	0.239455	0.0747316	0.308041	0.0754453	0.0579963	0.0921668								0	0	0.00174	0.000318076	0.00214124	0.36416	0.330081	0.390448	0.193663	0.137373	0.258642				0.099647	0.0297237	0.163305	0.16983	0.0429298	0.380524	0.0912	0.0201255	0.158054				0.1296	0.0284405	0.222276
	USA	0.238423	0.057736	0.30926	0.068692	0.0511097	0.0844283				0.17766	0.0671917	0.237856	0.00107168	0.00053584	0.00160752	0.0120093	0.00656895	0.0193717	0.290857	0.185821	0.338388	0.0949718	0.0744808	0.116759				0.084214	0.0289993	0.13576	0.16983	0.0429298	0.380524	0.0912	0.0201255	0.158054	0.0783	0.0259368	0.121662	0.1296	0.0284405	0.222276
	VEN	0.13209	0.0530691	0.233335	0.0798043	0.0684935	0.0904486	0.99	0.99	0.990084	0.17766	0.0671917	0.237856		0	0	0.0143272	0.00382276	0.0249595	0.0967059	0.0926922	0.0999404	0.509744	0.48263	0.540385	0.81	0.81	0.810084	0.124904	0.0276921	0.216344				0.0912	0.0201255	0.158054	0.0783	0.0259368	0.121662	0.1296	0.0284405	0.222276
	VIET				0.0545901	0.0234466	0.0792974				0.17766	0.0671917	0.237856		0	0	0.0143805	0.00378266	0.0250684	0.0607315	0.0594093	0.0620675	0.0496289	0.019521	0.0861737				0.308031	0.248041	0.364486				0.0912	0.0201255	0.158054
	ZAF	0.234082	0.0633181	0.30614	0.0740664	0.058581	0.0877298							1.85585e-06	9.27925e-07	2.78377e-06	0.0103085	0.00521696	0.0172292	0.120081	0.104963	0.133882	0.2671	0.252151	0.278706				0.147157	0.05692	0.232281	0.16983	0.0429298	0.380524	0.0912	0.0201255	0.158054	0.0783	0.0259368	0.121662	0.1296	0.0284405	0.222276
	European Mean	0.291351	0.0756461	0.373922	0.0726386	0.0533623	0.0909746	0	0	0	0	0	0	0.0894675	0.0164809	0.0494426	0.0137298	0.00987808	0.0167944	0.263266	0.202906	0.304826	0.164959	0.120101	0.212205	0	0	0	0.128939	0.0774887	0.164893	0.161277	0.0407677	0.361359	0.09576	0.0211318	0.165956	0.079218	0.0262409	0.123088	0.135909	0.0298251	0.233097
	Extra-Europea Mean	0.218611	0.064543	0.294487	0.0841946	0.0669393	0.0998094	0.99	0.99	0.990084	0.17766	0.0671917	0.237856	0.0988928	0.0132661	0.0397983	0.0128509	0.00549755	0.0206156	0.158811	0.134214	0.178652	0.216248	0.177286	0.261964	0.81	0.81	0.810084	0.201111	0.129783	0.258706	0.16983	0.0429298	0.380524	0.0912	0.0201255	0.158054	0.0783	0.0259368	0.121662	0.1296	0.0284405	0.222276

## Sheet: cf calc.
^confidence interval calculation
Ah, I see what you are referring to now! If we are using the triangular distribution and interpreting the mean as the mode (or peak), we can indeed approach the calculation of the 95% confidence interval (CI) directly by leveraging properties of the triangular distribution.
### Triangular Distribution Definition
A triangular distribution is defined by three parameters:
- **Minimum value**: \( a \)
- **Maximum value**: \( b \)
- **Mode**: \( c \) (where the peak of the distribution occurs)
Given these, the triangular distribution has a specific probability density function (PDF). The mode, in this case, corresponds to the peak of the distribution.
### Steps for Calculating the 95% Confidence Interval
1. **Cumulative Distribution Function (CDF) of the Triangular Distribution:**
The cumulative distribution function (CDF) of the triangular distribution has two pieces:
- For \( x \in [a, c] \):
\[
F(x) = \frac{(x - a)^2}{(b - a)(c - a)}
\]
- For \( x \in [c, b] \):
\[
F(x) = 1 - \frac{(b - x)^2}{(b - a)(b - c)}
\]
2. **Find the Values Corresponding to the 2.5th and 97.5th Percentiles:**
Since the 95% confidence interval means capturing 95% of the distribution, we need to find the values \( x_1 \) and \( x_2 \) such that:
- \( F(x_1) = 0.025 \) (the 2.5th percentile),
- \( F(x_2) = 0.975 \) (the 97.5th percentile).
This will require solving the CDF equations for \( x_1 \) and \( x_2 \).
**For \( x_1 \in [a, c] \) (2.5th percentile):**
Set \( F(x_1) = 0.025 \) and solve the equation:
\[
\frac{(x_1 - a)^2}{(b - a)(c - a)} = 0.025
\]
Solving for \( x_1 \):
\[
x_1 = a + \sqrt{0.025 \cdot (b - a)(c - a)}
\]
**For \( x_2 \in [c, b] \) (97.5th percentile):**
Set \( F(x_2) = 0.975 \) and solve the equation:
\[
1 - \frac{(b - x_2)^2}{(b - a)(b - c)} = 0.975
\]
This simplifies to:
\[
\frac{(b - x_2)^2}{(b - a)(b - c)} = 0.025
\]
Solving for \( x_2 \):
\[
x_2 = b - \sqrt{0.025 \cdot (b - a)(b - c)}
\]
### Final 95% Confidence Interval:
The 95% confidence interval will be the range between \( x_1 \) and \( x_2 \):
\[
CI = \left[ a + \sqrt{0.025 \cdot (b - a)(c - a)},\ b - \sqrt{0.025 \cdot (b - a)(b - c)} \right]
\]
### Example:
Let’s assume:
- \( a = 10 \) (minimum),
- \( b = 50 \) (maximum),
- \( c = 30 \) (mean or mode).
Substitute into the equations:
1. \( x_1 = 10 + \sqrt{0.025 \cdot (50 - 10)(30 - 10)} = 10 + \sqrt{0.025 \cdot 40 \cdot 20} = 10 + \sqrt{20} = 10 + 4.47 \approx 14.47 \)
2. \( x_2 = 50 - \sqrt{0.025 \cdot (50 - 10)(50 - 30)} = 50 - \sqrt{0.025 \cdot 40 \cdot 20} = 50 - 4.47 \approx 45.53 \)
Thus, the 95% confidence interval would be approximately \( [14.47, 45.53] \).
This method uses the triangular distribution’s actual CDF to calculate the confidence interval, providing a more accurate range based on the given minimum, maximum, and mode values.

## Sheet: European Supply CAPRI Regions
	AL000000	Albania	Europe
	AT000000	Austria	Europe
	BA000000	Bosnia and Herzegovina	Europe
	BG000000	Bulgaria	Europe
	BL000000	Belgium	Europe
	CS000000	Serbia	Europe
	CY000000	Cyprus	Europe
	CZ000000	Czech Republic	Europe
	DE000000	Germany	Europe
	DK000000	Denmark	Europe
	EE000000	Estonia	Europe
	EL000000	Greece	Europe
	ES000000	Spain	Europe
	FI000000	Finland	Europe
	FR000000	France	Europe
	HR000000	Croatia	Europe
	HU000000	Hungary	Europe
	IR000000	Ireland	Europe
	IT000000	Italy	Europe
	LT000000	Lithuania	Europe
	LV000000	Latvia	Europe
	MK000000	Macedonia	Europe
	MO000000	Montenegro	Europe
	MT000000	Malta	Europe
	NL000000	Netherlands	Europe
	NO000000	Norway	Europe
	PL000000	Poland	Europe
	PT000000	Portugal	Europe
	RO000000	Romania	Europe
	SE000000	Sweden	Europe
	SI000000	Slovenia	Europe
	SK000000	Slovak Republic	Europe
	UK000000	United Kingdom	Europe
	REU	Rest of Europe	Europe
	CH	Switzerland	Europe

## Sheet: European CAPRI Regions
	AL000000	Albania	Europe
	AT000000	Austria	Europe
	BA000000	Bosnia and Herzegovina	Europe
	BG000000	Bulgaria	Europe
	BL000000	Belgium	Europe
	CS000000	Serbia	Europe
	CY000000	Cyprus	Europe
	CZ000000	Czech Republic	Europe
	DE000000	Germany	Europe
	DK000000	Denmark	Europe
	EE000000	Estonia	Europe
	EL000000	Greece	Europe
	ES000000	Spain	Europe
	FI000000	Finland	Europe
	FR000000	France	Europe
	HR000000	Croatia	Europe
	HU000000	Hungary	Europe
	IR000000	Ireland	Europe
	IT000000	Italy	Europe
	LT000000	Lithuania	Europe
	LV000000	Latvia	Europe
	MK000000	Macedonia	Europe
	MO000000	Montenegro	Europe
	MT000000	Malta	Europe
	NL000000	Netherlands	Europe
	NO000000	Norway	Europe
	PL000000	Poland	Europe
	PT000000	Portugal	Europe
	RO000000	Romania	Europe
	SE000000	Sweden	Europe
	SI000000	Slovenia	Europe
	SK000000	Slovak Republic	Europe
	UK000000	United Kingdom	Europe
	BEL	Belarus	Europe
	REU	Rest of Europe	Europe
	UKR	Ukraine	Europe
	CH	Switzerland	Europe
	RUS	Russia	Europe
