# Supplementary material for: The economic, agricultural, and food security repercussions of a wild pollinator collapse in Europe
Source: Nat Commun. 2025 Nov 10;16:9892. doi: 10.1038/s41467-025-65414-7 (PMC12603210; doi:10.1038/s41467-025-65414-7)
Supplement: Supplementary file 3 — Supplementary Code 1 [file 41467_2025_65414_MOESM3_ESM.zip › poll_shock_data_revised_wild_170924.xlsx]

## Sheet: siopa_Eur_wild_continent_95cf
Siopa					Europe	Note: These shocks were calculated in GAMS			Shocks within a 95% confidence interval assuming a triangular distribution - Min = Lower Bound & Max = Upper Bound								0.95	interval
						APPL	APPL	APPL	CITR	CITR	CITR	COCO	COCO	COCO	COFF	COFF	COFF	OCER	OCER	OCER	OAFC	OAFC	OAFC	OFRU	OFRU	OFRU	OVEG	OVEG	OVEG	PLMO	PLMO	PLMO	PULS	PULS	PULS	RAPE	RAPE	RAPE	SOYA	SOYA	SOYA	SUNF	SUNF	SUNF	TOMA	TOMA	TOMA
						Mean	Min	Max	Mean	Min	Max	Mean	Min	Max	Mean	Min	Max	Mean	Min	Max	Mean	Min	Max	Mean	Min	Max	Mean	Min	Max	Mean	Min	Max	Mean	Min	Max	Mean	Min	Max	Mean	Min	Max	Mean	Min	Max	Mean	Min	Max
					AT000000	0.312503	0.0796828	0.390256	0.0726386	0.0533623	0.0909746	0	0	0	0	0	0	0	0	0	0.03214	0.0160218	0.0436202	0.285982	0.204724	0.32599	0.418709	0.388073	0.441274	0	0	0	0.205605	0.139242	0.245487	0.161001	0.040698	0.360741	0.09576	0.0211318	0.165956	0.079218	0.0262409	0.123088	0.13608	0.0298625	0.233389
					BA000000	0.29999	0.0784102	0.381083	0.030936	0.0152177	0.0453141	0	0	0	0	0	0	0.1127	0.05635	0.16905	0	0	0	0.285725	0.222589	0.320473	0.229053	0.111739	0.363795	0	0	0	0.117874	0.0593125	0.16879	0.161001	0.040698	0.360741	0.09576	0.0211318	0.165956	0.079218	0.0262409	0.123088	0.13608	0.0298625	0.233389
					BEL	0.313908	0.0714169	0.391273	0.0726386	0.0533623	0.0909746	0	0	0	0	0	0	0.0702117	0.0351059	0.105318	0.000230118	4.20661e-05	0.000283183	0.218894	0.160116	0.263936	0.138223	0.0883412	0.179667	0	0	0	0.14265	0.0314792	0.247218	0.161001	0.040698	0.360741	0.09576	0.0211318	0.165956	0.079218	0.0262409	0.123088	0.13608	0.0298625	0.233389
					BG000000	0.244319	0.0677665	0.341388	0.0726386	0.0533623	0.0909746	0	0	0	0	0	0	0	0	0	0.0244934	0.019309	0.0287749	0.296502	0.240108	0.331969	0.083854	0.0510636	0.118265	0	0	0	0.0885958	0.083375	0.0933408	0.161001	0.040698	0.360741	0.09576	0.0211318	0.165956	0.079218	0.0262409	0.123088	0.13608	0.0298625	0.233389
					BL000000	0.319403	0.11108	0.394049	0.0726386	0.0533623	0.0909746	0	0	0	0	0	0	0	0	0	0.00174	0.000318076	0.00214124	0.256033	0.196969	0.323092	0.0933653	0.081897	0.104909	0	0	0	0.0776327	0.0504953	0.0933298	0.161001	0.040698	0.360741	0.09576	0.0211318	0.165956	0.079218	0.0262409	0.123088	0.13608	0.0298625	0.233389
					CH	0.313603	0.0747396	0.390943	0.0726386	0.0533623	0.0909746	0	0	0	0	0	0	0	0	0	0.00643601	0.00283381	0.00878305	0.285607	0.192761	0.33827	0.0472861	0.0407426	0.0525337	0	0	0	0.039881	0.025916	0.0480503	0.161001	0.040698	0.360741	0.09576	0.0211318	0.165956	0.079218	0.0262409	0.123088	0.13608	0.0298625	0.233389
					CS000000	0.294992	0.0944149	0.374733	0.0726386	0.0533623	0.0909746	0	0	0	0	0	0	0	0	0	0.0241544	0.0229129	0.025316	0.267924	0.0923261	0.315213	0.344151	0.136496	0.595807	0	0	0	0.227843	0.147639	0.274592	0.161001	0.040698	0.360741	0.09576	0.0211318	0.165956	0.079218	0.0262409	0.123088	0.13608	0.0298625	0.233389
					CZ000000	0.311947	0.0676179	0.38988	0.0726386	0.0533623	0.0909746	0	0	0	0	0	0	0.103197	0.0515985	0.154796	0.0229559	0.0221841	0.0237742	0.139501	0.127111	0.149695	0.0919572	0.0493173	0.136321	0	0	0	0.0276082	0.0198007	0.0322357	0.161001	0.040698	0.360741	0.09576	0.0211318	0.165956	0.079218	0.0262409	0.123088	0.13608	0.0298625	0.233389
					DE000000	0.313157	0.0672666	0.390745	0.0726386	0.0533623	0.0909746	0	0	0	0	0	0	0	0	0	0.0156337	0.0152491	0.0161017	0.208054	0.159206	0.261076	0.0706272	0.0535042	0.0873985	0	0	0	0.0197791	0.0127296	0.0242388	0.161001	0.040698	0.360741	0.09576	0.0211318	0.165956	0.079218	0.0262409	0.123088	0.13608	0.0298625	0.233389
					DK000000	0.314489	0.0778164	0.391677	0.0726386	0.0533623	0.0909746	0	0	0	0	0	0	0	0	0	0.00801829	0.00624025	0.0093771	0.278184	0.216004	0.350631	0.0524712	0.0335354	0.0682039	0	0	0	0.00999925	0.00999925	0.0100005	0.161001	0.040698	0.360741	0.09576	0.0211318	0.165956	0.079218	0.0262409	0.123088	0.13608	0.0298625	0.233389
					EE000000	0.313316	0.0649046	0.390862	0.0726386	0.0533623	0.0909746	0	0	0	0	0	0	0.109543	0.0547715	0.164315	0.00174	0.000318076	0.00214124	0.253624	0.208369	0.307062	0.0856932	0.0547683	0.111387	0	0	0	0.0270703	0.00597616	0.0469119	0.161001	0.040698	0.360741	0.09576	0.0211318	0.165956	0.079218	0.0262409	0.123088	0.13608	0.0298625	0.233389
					EL000000	0.247741	0.0770482	0.34381	0.0594229	0.0423795	0.0755082	0	0	0	0	0	0	0	0	0	0.0106311	0.00537951	0.0177639	0.25168	0.188678	0.288155	0.146622	0.0962115	0.203006	0	0	0	0.120257	0.07766	0.149326	0.161001	0.040698	0.360741	0.09576	0.0211318	0.165956	0.079218	0.0262409	0.123088	0.13608	0.0298625	0.233389
					ES000000	0.211856	0.0718609	0.318307	0.0775023	0.0607804	0.0934395	0	0	0	0	0	0	0	0	0	0.0129325	0.00789721	0.0197835	0.306892	0.225254	0.354504	0.250762	0.181759	0.329521	0	0	0	0.330659	0.220254	0.397954	0.161001	0.040698	0.360741	0.09576	0.0211318	0.165956	0.079218	0.0262409	0.123088	0.13608	0.0298625	0.233389
					FI000000	0.313316	0.0649046	0.390862	0.0726386	0.0533623	0.0909746	0	0	0	0	0	0	0	0	0	0	0	0	0.25449	0.169212	0.316588	0.0550548	0.0392455	0.0687826	0	0	0	0.00362456	0.00236238	0.00435108	0.161001	0.040698	0.360741	0.09576	0.0211318	0.165956	0.079218	0.0262409	0.123088	0.13608	0.0298625	0.233389
					FR000000	0.288224	0.0693207	0.372936	0.103188	0.0872148	0.118801	0	0	0	0	0	0	0.102675	0.0513375	0.154012	0.0152685	0.012698	0.0171902	0.35522	0.322371	0.370596	0.0851467	0.0802217	0.0881557	0	0	0	0.00261004	0.00117108	0.00390874	0.161001	0.040698	0.360741	0.09576	0.0211318	0.165956	0.079218	0.0262409	0.123088	0.13608	0.0298625	0.233389
					HR000000	0.286748	0.0698144	0.371645	0.114928	0.0856621	0.144198	0	0	0	0	0	0	0.0642873	0.0321437	0.096431	0.023219	0.0217657	0.0242587	0.220429	0.178891	0.251397	0.0910484	0.0454246	0.141022	0	0	0	0.306323	0.182414	0.389031	0.161001	0.040698	0.360741	0.09576	0.0211318	0.165956	0.079218	0.0262409	0.123088	0.13608	0.0298625	0.233389
					HU000000	0.302998	0.0715009	0.383114	0.0726386	0.0533623	0.0909746	0	0	0	0	0	0	0.0939959	0.0469979	0.140994	0.0259807	0.0166655	0.032763	0.314524	0.241156	0.358486	0.204993	0.0970559	0.331747	0	0	0	0.0424666	0.0267561	0.0523065	0.161001	0.040698	0.360741	0.09576	0.0211318	0.165956	0.079218	0.0262409	0.123088	0.13608	0.0298625	0.233389
					IR000000	0.313316	0.0649046	0.390862	0.0726386	0.0533623	0.0909746	0	0	0	0	0	0	0	0	0	0	0	0	0.256661	0.208874	0.329422	0.0380367	0.0228849	0.0519725	0	0	0	0.118695	0.0753618	0.147032	0.161001	0.040698	0.360741	0.09576	0.0211318	0.165956	0.079218	0.0262409	0.123088	0.13608	0.0298625	0.233389
					IT000000	0.190601	0.0711716	0.303215	0.0946813	0.0703903	0.118639	0	0	0	0	0	0	0	0	0	0.0120386	0.00563206	0.0166017	0.364035	0.309271	0.402261	0.12151	0.106296	0.136575	0	0	0	0.302447	0.197111	0.363537	0.161001	0.040698	0.360741	0.09576	0.0211318	0.165956	0.079218	0.0262409	0.123088	0.13608	0.0298625	0.233389
					LT000000	0.314789	0.0709075	0.391375	0.0726386	0.0533623	0.0909746	0	0	0	0	0	0	0.0958248	0.0479124	0.143737	0.0269452	0.0131934	0.0368277	0.235506	0.201211	0.264428	0.272574	0.233226	0.303538	0	0	0	0.0729948	0.0333178	0.107263	0.161001	0.040698	0.360741	0.09576	0.0211318	0.165956	0.079218	0.0262409	0.123088	0.13608	0.0298625	0.233389
					LV000000	0.321734	0.0945588	0.393558	0.0726386	0.0533623	0.0909746	0	0	0	0	0	0	0.09754	0.04877	0.14631	0.0174796	0.00807993	0.0240537	0.250913	0.212708	0.296583	0.122163	0.090801	0.147454	0	0	0	0.113678	0.0252179	0.196886	0.161001	0.040698	0.360741	0.09576	0.0211318	0.165956	0.079218	0.0262409	0.123088	0.13608	0.0298625	0.233389
					MK000000	0.294468	0.0988819	0.373898	0.0726386	0.0533623	0.0909746	0	0	0	0	0	0	0	0	0	0.0237378	0.0236887	0.0237918	0.227234	0.179217	0.255429	0.153746	0.0715855	0.247981	0	0	0	0.400899	0.254609	0.489711	0.161001	0.040698	0.360741	0.09576	0.0211318	0.165956	0.079218	0.0262409	0.123088	0.13608	0.0298625	0.233389
					NL000000	0.315852	0.0928219	0.392624	0.0726386	0.0533623	0.0909746	0	0	0	0	0	0	0	0	0	0.014428	0.0138246	0.014601	0.277216	0.193068	0.327364	0.24403	0.169896	0.326865	0	0	0	0.34296	0.223311	0.412009	0.161001	0.040698	0.360741	0.09576	0.0211318	0.165956	0.079218	0.0262409	0.123088	0.13608	0.0298625	0.233389
					NO000000	0.313443	0.0663047	0.390951	0.0726386	0.0533623	0.0909746	0	0	0	0	0	0	0	0	0	0	0	0	0.273659	0.188974	0.337368	0.0455363	0.0291032	0.0591897	0	0	0	0.115468	0.0752588	0.138614	0.161001	0.040698	0.360741	0.09576	0.0211318	0.165956	0.079218	0.0262409	0.123088	0.13608	0.0298625	0.233389
					PL000000	0.312996	0.0674278	0.390629	0.0726386	0.0533623	0.0909746	0	0	0	0	0	0	0.0038415	0.00192075	0.00576225	0.0154585	0.0072042	0.0213028	0.23028	0.186219	0.265046	0.163562	0.152413	0.169941	0	0	0	0.0421696	0.0294048	0.0513913	0.161001	0.040698	0.360741	0.09576	0.0211318	0.165956	0.079218	0.0262409	0.123088	0.13608	0.0298625	0.233389
					RO000000	0.310429	0.0875509	0.387046	0.0726386	0.0533623	0.0909746	0	0	0	0	0	0	0	0	0	0.0220391	0.0216041	0.0225291	0.306278	0.270274	0.33093	0.138503	0.0890583	0.196646	0	0	0	0.0844446	0.0517563	0.105658	0.161001	0.040698	0.360741	0.09576	0.0211318	0.165956	0.079218	0.0262409	0.123088	0.13608	0.0298625	0.233389
					SE000000	0.314618	0.0792387	0.391767	0.0726386	0.0533623	0.0909746	0	0	0	0	0	0	0	0	0	0.00174	0.000318076	0.00214124	0.258359	0.193483	0.314947	0.0205699	0.0131467	0.0267375	0	0	0	0.00312815	0.0016713	0.00459057	0.161001	0.040698	0.360741	0.09576	0.0211318	0.165956	0.079218	0.0262409	0.123088	0.13608	0.0298625	0.233389
					SI000000	0.307547	0.0678823	0.386737	0.0726386	0.0533623	0.0909746	0	0	0	0	0	0	0.101287	0.0506435	0.15193	0	0	0	0.169496	0.13167	0.205126	0.0649082	0.0260687	0.111749	0	0	0	0.137302	0.0818059	0.174327	0.161001	0.040698	0.360741	0.09576	0.0211318	0.165956	0.079218	0.0262409	0.123088	0.13608	0.0298625	0.233389
					SK000000	0.303456	0.0662956	0.383819	0.0726386	0.0533623	0.0909746	0	0	0	0	0	0	0.0999561	0.0499781	0.149934	0.0123409	0.011101	0.013352	0.264983	0.217912	0.292696	0.41338	0.377878	0.442131	0	0	0	0.00327873	0.00243982	0.00406591	0.161001	0.040698	0.360741	0.09576	0.0211318	0.165956	0.079218	0.0262409	0.123088	0.13608	0.0298625	0.233389
					TUR	0	0	0	0	0	0	0	0	0	0	0	0	0	0	0	0	0	0	0	0	0	0	0	0	0	0	0	0	0	0	0	0	0	0	0	0	0	0	0	0	0	0
					UK000000	0.260752	0.0555494	0.32521	0.0726386	0.0533623	0.0909746	0	0	0	0	0	0	0	0	0	0.00174	0.000318076	0.00214124	0.240141	0.155939	0.278128	0.0565413	0.0255788	0.0922459	0	0	0	0.0632885	0.0429563	0.0800051	0.16983	0.0429298	0.380524	0.09576	0.0211318	0.165956	0.079218	0.0262409	0.123088	0.1296	0.0284405	0.222276
					UKR	0.31137	0.0753135	0.389157	0.0726386	0.0533623	0.0909746	0	0	0	0	0	0	0.0919558	0.0459779	0.137934	0.00752003	0.00568513	0.00914631	0.169358	0.139743	0.180568	0.619401	0.574272	0.654237	0	0	0	0.0696594	0.0276591	0.10592	0.161001	0.040698	0.360741	0.09576	0.0211318	0.165956	0.079218	0.0262409	0.123088	0.13608	0.0298625	0.233389
					AFR_LDC	0	0	0	0	0	0	0	0	0	0	0	0	0	0	0	0	0	0	0	0	0	0	0	0	0	0	0	0	0	0	0	0	0	0	0	0	0	0	0	0	0	0
					AFR_REST	0	0	0	0	0	0	0	0	0	0	0	0	0	0	0	0	0	0	0	0	0	0	0	0	0	0	0	0	0	0	0	0	0	0	0	0	0	0	0	0	0	0
					AL000000	0.297254	0.0872395	0.377416	0.1008	0.0783403	0.123018	0	0	0	0	0	0	0	0	0	0.0116	0.00587135	0.0193938	0.301786	0.215391	0.36535	0.310404	0.143177	0.510666	0	0	0	0.212789	0.0930343	0.312083	0.161277	0.0407677	0.361359	0.09576	0.0211318	0.165956	0.079218	0.0262409	0.123088	0.13608	0.0298625	0.233389
					ALG	0	0	0	0	0	0	0	0	0	0	0	0	0	0	0	0	0	0	0	0	0	0	0	0	0	0	0	0	0	0	0	0	0	0	0	0	0	0	0	0	0	0
					ARG	0	0	0	0	0	0	0	0	0	0	0	0	0	0	0	0	0	0	0	0	0	0	0	0	0	0	0	0	0	0	0	0	0	0	0	0	0	0	0	0	0	0
					ASOCE_LDC	0	0	0	0	0	0	0	0	0	0	0	0	0	0	0	0	0	0	0	0	0	0	0	0	0	0	0	0	0	0	0	0	0	0	0	0	0	0	0	0	0	0
					ASOCE_REST	0	0	0	0	0	0	0	0	0	0	0	0	0	0	0	0	0	0	0	0	0	0	0	0	0	0	0	0	0	0	0	0	0	0	0	0	0	0	0	0	0	0
					AUS	0	0	0	0	0	0	0	0	0	0	0	0	0	0	0	0	0	0	0	0	0	0	0	0	0	0	0	0	0	0	0	0	0	0	0	0	0	0	0	0	0	0
					BGD	0	0	0	0	0	0	0	0	0	0	0	0	0	0	0	0	0	0	0	0	0	0	0	0	0	0	0	0	0	0	0	0	0	0	0	0	0	0	0	0	0	0
					BOL	0	0	0	0	0	0	0	0	0	0	0	0	0	0	0	0	0	0	0	0	0	0	0	0	0	0	0	0	0	0	0	0	0	0	0	0	0	0	0	0	0	0
					BRA	0	0	0	0	0	0	0	0	0	0	0	0	0	0	0	0	0	0	0	0	0	0	0	0	0	0	0	0	0	0	0	0	0	0	0	0	0	0	0	0	0	0
					CAN	0	0	0	0	0	0	0	0	0	0	0	0	0	0	0	0	0	0	0	0	0	0	0	0	0	0	0	0	0	0	0	0	0	0	0	0	0	0	0	0	0	0
					CHL	0	0	0	0	0	0	0	0	0	0	0	0	0	0	0	0	0	0	0	0	0	0	0	0	0	0	0	0	0	0	0	0	0	0	0	0	0	0	0	0	0	0
					CHN	0	0	0	0	0	0	0	0	0	0	0	0	0	0	0	0	0	0	0	0	0	0	0	0	0	0	0	0	0	0	0	0	0	0	0	0	0	0	0	0	0	0
					CY000000	0.261585	0.0719333	0.353585	0.101156	0.0748228	0.124682	0	0	0	0	0	0	0	0	0	2.75188e-05	7.00862e-06	4.80387e-05	0.245268	0.214091	0.266961	0.092938	0.0747394	0.110561	0	0	0	0.423875	0.275927	0.513191	0.161277	0.0407677	0.361359	0.09576	0.0211318	0.165956	0.079218	0.0262409	0.123088	0.13608	0.0298625	0.233389
					EGY	0	0	0	0	0	0	0	0	0	0	0	0	0	0	0	0	0	0	0	0	0	0	0	0	0	0	0	0	0	0	0	0	0	0	0	0	0	0	0	0	0	0
					ETH	0	0	0	0	0	0	0	0	0	0	0	0	0	0	0	0	0	0	0	0	0	0	0	0	0	0	0	0	0	0	0	0	0	0	0	0	0	0	0	0	0	0
					FSU	0	0	0	0	0	0	0	0	0	0	0	0	0	0	0	0	0	0	0	0	0	0	0	0	0	0	0	0	0	0	0	0	0	0	0	0	0	0	0	0	0	0
					IND	0	0	0	0	0	0	0	0	0	0	0	0	0	0	0	0	0	0	0	0	0	0	0	0	0	0	0	0	0	0	0	0	0	0	0	0	0	0	0	0	0	0
					INDO	0	0	0	0	0	0	0	0	0	0	0	0	0	0	0	0	0	0	0	0	0	0	0	0	0	0	0	0	0	0	0	0	0	0	0	0	0	0	0	0	0	0
					ISR	0	0	0	0	0	0	0	0	0	0	0	0	0	0	0	0	0	0	0	0	0	0	0	0	0	0	0	0	0	0	0	0	0	0	0	0	0	0	0	0	0	0
					JAP	0	0	0	0	0	0	0	0	0	0	0	0	0	0	0	0	0	0	0	0	0	0	0	0	0	0	0	0	0	0	0	0	0	0	0	0	0	0	0	0	0	0
					KAZ	0	0	0	0	0	0	0	0	0	0	0	0	0	0	0	0	0	0	0	0	0	0	0	0	0	0	0	0	0	0	0	0	0	0	0	0	0	0	0	0	0	0
					MAL	0	0	0	0	0	0	0	0	0	0	0	0	0	0	0	0	0	0	0	0	0	0	0	0	0	0	0	0	0	0	0	0	0	0	0	0	0	0	0	0	0	0
					MEX	0	0	0	0	0	0	0	0	0	0	0	0	0	0	0	0	0	0	0	0	0	0	0	0	0	0	0	0	0	0	0	0	0	0	0	0	0	0	0	0	0	0
					MIDEAST	0	0	0	0	0	0	0	0	0	0	0	0	0	0	0	0	0	0	0	0	0	0	0	0	0	0	0	0	0	0	0	0	0	0	0	0	0	0	0	0	0	0
					MO000000	0.254167	0.082356	0.348593	0.0441818	0.0260959	0.0611406	0	0	0	0	0	0	0	0	0	0	0	0	0.323519	0.276108	0.346615	0.0861708	0.0338944	0.149624	0	0	0	0.242552	0.155914	0.293991	0.161277	0.0407677	0.361359	0.09576	0.0211318	0.165956	0.079218	0.0262409	0.123088	0.13608	0.0298625	0.233389
					MOR	0	0	0	0	0	0	0	0	0	0	0	0	0	0	0	0	0	0	0	0	0	0	0	0	0	0	0	0	0	0	0	0	0	0	0	0	0	0	0	0	0	0
					MSA_ACP	0	0	0	0	0	0	0	0	0	0	0	0	0	0	0	0	0	0	0	0	0	0	0	0	0	0	0	0	0	0	0	0	0	0	0	0	0	0	0	0	0	0
					MT000000	0.168006	0.0657272	0.287092	0.0664944	0.0537079	0.0783758	0	0	0	0	0	0	0	0	0	0	0	0	0.311612	0.276915	0.350821	0.096884	0.0846333	0.108568	0	0	0	0.0764588	0.023589	0.126819	0.161277	0.0407677	0.361359	0.09576	0.0211318	0.165956	0.079218	0.0262409	0.123088	0.13608	0.0298625	0.233389
					NGA	0	0	0	0	0	0	0	0	0	0	0	0	0	0	0	0	0	0	0	0	0	0	0	0	0	0	0	0	0	0	0	0	0	0	0	0	0	0	0	0	0	0
					NZL	0	0	0	0	0	0	0	0	0	0	0	0	0	0	0	0	0	0	0	0	0	0	0	0	0	0	0	0	0	0	0	0	0	0	0	0	0	0	0	0	0	0
					PAK	0	0	0	0	0	0	0	0	0	0	0	0	0	0	0	0	0	0	0	0	0	0	0	0	0	0	0	0	0	0	0	0	0	0	0	0	0	0	0	0	0	0
					PAR	0	0	0	0	0	0	0	0	0	0	0	0	0	0	0	0	0	0	0	0	0	0	0	0	0	0	0	0	0	0	0	0	0	0	0	0	0	0	0	0	0	0
					PT000000	0.30297	0.0871956	0.382927	0.0489231	0.0320164	0.0647609	0	0	0	0	0	0	0	0	0	0.0142888	0.00668694	0.0197055	0.287978	0.184852	0.337793	0.0108625	0.00852119	0.0134874	0	0	0	0.131521	0.078115	0.169603	0.161277	0.0407677	0.361359	0.09576	0.0211318	0.165956	0.079218	0.0262409	0.123088	0.13608	0.0298625	0.233389
					REU	0.291351	0.0756461	0.373922	0.0726386	0.0533623	0.0909746	0	0	0	0	0	0	0	0	0	0	0	0	0.263266	0.202906	0.304826	0.198073	0.126592	0.257462	0	0	0	0.128939	0.0774887	0.164893	0.161277	0.0407677	0.361359	0.09576	0.0211318	0.165956	0.079218	0.0262409	0.123088	0.13608	0.0298625	0.233389
					RSA	0	0	0	0	0	0	0	0	0	0	0	0	0	0	0	0	0	0	0	0	0	0	0	0	0	0	0	0	0	0	0	0	0	0	0	0	0	0	0	0	0	0
					RUS	0.30811	0.0660779	0.387106	0.02945	0.0137191	0.043818	0	0	0	0	0	0	0.10553	0.052765	0.158295	0.00493666	0.00329279	0.0061247	0.267285	0.205746	0.303585	0.509642	0.480682	0.524366	0	0	0	0.0226718	0.0220396	0.0232754	0.161001	0.040698	0.360741	0.09576	0.0211318	0.165956	0.079218	0.0262409	0.123088	0.13608	0.0298625	0.233389
					SKOR	0	0	0	0	0	0	0	0	0	0	0	0	0	0	0	0	0	0	0	0	0	0	0	0	0	0	0	0	0	0	0	0	0	0	0	0	0	0	0	0	0	0
					TAW	0	0	0	0	0	0	0	0	0	0	0	0	0	0	0	0	0	0	0	0	0	0	0	0	0	0	0	0	0	0	0	0	0	0	0	0	0	0	0	0	0	0
					THAI	0	0	0	0	0	0	0	0	0	0	0	0	0	0	0	0	0	0	0	0	0	0	0	0	0	0	0	0	0	0	0	0	0	0	0	0	0	0	0	0	0	0
					TUN	0	0	0	0	0	0	0	0	0	0	0	0	0	0	0	0	0	0	0	0	0	0	0	0	0	0	0	0	0	0	0	0	0	0	0	0	0	0	0	0	0	0
					URU	0	0	0	0	0	0	0	0	0	0	0	0	0	0	0	0	0	0	0	0	0	0	0	0	0	0	0	0	0	0	0	0	0	0	0	0	0	0	0	0	0	0
					USA	0	0	0	0	0	0	0	0	0	0	0	0	0	0	0	0	0	0	0	0	0	0	0	0	0	0	0	0	0	0	0	0	0	0	0	0	0	0	0	0	0	0
					VEN	0	0	0	0	0	0	0	0	0	0	0	0	0	0	0	0	0	0	0	0	0	0	0	0	0	0	0	0	0	0	0	0	0	0	0	0	0	0	0	0	0	0
					VIET	0	0	0	0	0	0	0	0	0	0	0	0	0	0	0	0	0	0	0	0	0	0	0	0	0	0	0	0	0	0	0	0	0	0	0	0	0	0	0	0	0	0
					ZAF	0	0	0	0	0	0	0	0	0	0	0	0	0	0	0	0	0	0	0	0	0	0	0	0	0	0	0	0	0	0	0	0	0	0	0	0	0	0	0	0	0	0
