# Supplementary material for: The economic, agricultural, and food security repercussions of a wild pollinator collapse in Europe
Source: Nat Commun. 2025 Nov 10;16:9892. doi: 10.1038/s41467-025-65414-7 (PMC12603210; doi:10.1038/s41467-025-65414-7)
Supplement: Supplementary file 3 — Supplementary Code 1 [file 41467_2025_65414_MOESM3_ESM.zip › poll_shock_data_revised_wild_klein_260924.xlsx]

## Sheet: klein_Eur_wild_continent_95cf
Siopa					Europe	Note: These shocks were calculated in GAMS			Shocks within a 95% confidence interval assuming a triangular distribution - Min = Lower Bound & Max = Upper Bound								0.95	interval
						APPL	APPL	APPL	CITR	CITR	CITR	COCO	COCO	COCO	COFF	COFF	COFF	OCER	OCER	OCER	OAFC	OAFC	OAFC	OFRU	OFRU	OFRU	OVEG	OVEG	OVEG	PLMO	PLMO	PLMO	PULS	PULS	PULS	RAPE	RAPE	RAPE	SOYA	SOYA	SOYA	SUNF	SUNF	SUNF	TOMA	TOMA	TOMA
						Mean	Min	Max	Mean	Min	Max	Mean	Min	Max	Mean	Min	Max	Mean	Min	Max	Mean	Min	Max	Mean	Min	Max	Mean	Min	Max	Mean	Min	Max	Mean	Min	Max	Mean	Min	Max	Mean	Min	Max	Mean	Min	Max	Mean	Min	Max
					AT000000	0.27898	0.195675	0.362323	0.00775	0.00173382	0.0137799	0	0	0	0	0	0	0	0	0	2.43875e-05	5.45593e-06	4.33623e-05	0.243964	0.1668	0.321153	0.398107	0.371997	0.42085	0	0	0	0.0441253	0.0200028	0.0682799	0.149075	0.0796338	0.218569	0.126	0.0673075	0.184737	0.036675	0.0195913	0.0537717	0.0252	0.00563771	0.0448071
					BA000000	0.27898	0.195675	0.362323	0.00775	0.00173382	0.0137799	0	0	0	0	0	0	0.1495	0.07475	0.22425	0	0	0	0.264099	0.185277	0.342812	0.109478	0.0688051	0.150194	0	0	0	0.0180176	0.00403086	0.0320363	0.149075	0.0796338	0.218569	0.126	0.0673075	0.184737	0.036675	0.0195913	0.0537717	0.0252	0.00563771	0.0448071
					BEL	0.27898	0.195675	0.362323	0.00775	0.00173382	0.0137799	0	0	0	0	0	0	0.093138	0.046569	0.139707	0.00038353	8.58029e-05	0.000681939	0.147168	0.0970728	0.197292	0.20654	0.144866	0.268242	0	0	0	0.0375394	0.00839826	0.0667472	0.149075	0.0796338	0.218569	0.126	0.0673075	0.184737	0.036675	0.0195913	0.0537717	0.0252	0.00563771	0.0448071
					BG000000	0.27898	0.195675	0.362323	0.00775	0.00173382	0.0137799	0	0	0	0	0	0	0	0	0	0.00289522	0.00154146	0.00425003	0.290465	0.221012	0.359263	0.0724932	0.0515598	0.0933522	0	0	0	0.001389	0.000316018	0.00246442	0.149075	0.0796338	0.218569	0.126	0.0673075	0.184737	0.036675	0.0195913	0.0537717	0.0252	0.00563771	0.0448071
					BL000000	0.27898	0.195675	0.362323	0.00775	0.00173382	0.0137799	0	0	0	0	0	0	0	0	0	0.0029	0.000648784	0.00515637	0.155045	0.0931125	0.21702	0.0771808	0.071385	0.0823271	0	0	0	0.00536062	0.00130626	0.00942401	0.149075	0.0796338	0.218569	0.126	0.0673075	0.184737	0.036675	0.0195913	0.0537717	0.0252	0.00563771	0.0448071
					CH	0.27898	0.195675	0.362323	0.00775	0.00173382	0.0137799	0	0	0	0	0	0	0	0	0	0.00104108	0.000232909	0.0018511	0.22751	0.152992	0.302046	0.0502497	0.0434372	0.0567666	0	0	0	0.00539028	0.00209879	0.00868726	0.149075	0.0796338	0.218569	0.126	0.0673075	0.184737	0.036675	0.0195913	0.0537717	0.0252	0.00563771	0.0448071
					CS000000	0.27898	0.195675	0.362323	0.00775	0.00173382	0.0137799	0	0	0	0	0	0	0	0	0	0.00220678	0.00117883	0.00323551	0.308608	0.216906	0.40033	0.0403441	0.0113286	0.0694233	0	0	0	0.0150093	0.00335785	0.0266873	0.149075	0.0796338	0.218569	0.126	0.0673075	0.184737	0.036675	0.0195913	0.0537717	0.0252	0.00563771	0.0448071
					CZ000000	0.27898	0.195675	0.362323	0.00775	0.00173382	0.0137799	0	0	0	0	0	0	0.136894	0.068447	0.205341	0.00245575	0.00127548	0.00363705	0.106867	0.0661698	0.147591	0.0839352	0.0569578	0.110931	0	0	0	0.00354303	0.00146417	0.00562511	0.149075	0.0796338	0.218569	0.126	0.0673075	0.184737	0.036675	0.0195913	0.0537717	0.0252	0.00563771	0.0448071
					DE000000	0.27898	0.195675	0.362323	0.00775	0.00173382	0.0137799	0	0	0	0	0	0	0	0	0	0.001895	0.000972379	0.00281847	0.13771	0.0851965	0.190257	0.0672323	0.0553446	0.0788071	0	0	0	0.0107641	0.00540077	0.0161328	0.149075	0.0796338	0.218569	0.126	0.0673075	0.184737	0.036675	0.0195913	0.0537717	0.0252	0.00563771	0.0448071
					DK000000	0.27898	0.195675	0.362323	0.00775	0.00173382	0.0137799	0	0	0	0	0	0	0	0	0	0.00629367	0.00272504	0.00986745	0.162302	0.0981269	0.22652	0.0784052	0.0549931	0.101828	0	0	0	0.0211496	0.00758943	0.0347343	0.149075	0.0796338	0.218569	0.126	0.0673075	0.184737	0.036675	0.0195913	0.0537717	0.0252	0.00563771	0.0448071
					EE000000	0.27898	0.195675	0.362323	0.00775	0.00173382	0.0137799	0	0	0	0	0	0	0.145312	0.072656	0.217968	0.0029	0.000648784	0.00515637	0.166206	0.101252	0.231203	0.128047	0.0898119	0.1663	0	0	0	0.00712296	0.00159354	0.012665	0.149075	0.0796338	0.218569	0.126	0.0673075	0.184737	0.036675	0.0195913	0.0537717	0.0252	0.00563771	0.0448071
					EL000000	0.27898	0.195675	0.362323	0.00775	0.00173382	0.0137799	0	0	0	0	0	0	0	0	0	0.013246	0.00707582	0.0194208	0.205324	0.15778	0.252233	0.099621	0.0676875	0.1315	0	0	0	0.0102126	0.00246547	0.017977	0.149075	0.0796338	0.218569	0.126	0.0673075	0.184737	0.036675	0.0195913	0.0537717	0.0252	0.00563771	0.0448071
					ES000000	0.27898	0.195675	0.362323	0.00775	0.00173382	0.0137799	0	0	0	0	0	0	0	0	0	0.0127858	0.0068173	0.0187588	0.255557	0.196494	0.31388	0.15756	0.124188	0.190265	0	0	0	0.0250369	0.00680008	0.0433127	0.149075	0.0796338	0.218569	0.126	0.0673075	0.184737	0.036675	0.0195913	0.0537717	0.0252	0.00563771	0.0448071
					FI000000	0.27898	0.195675	0.362323	0.00775	0.00173382	0.0137799	0	0	0	0	0	0	0	0	0	0	0	0	0.185221	0.116896	0.253588	0.068939	0.0519277	0.0858229	0	0	0	0.000232343	5.19795e-05	0.00041312	0.149075	0.0796338	0.218569	0.126	0.0673075	0.184737	0.036675	0.0195913	0.0537717	0.0252	0.00563771	0.0448071
					FR000000	0.27898	0.195675	0.362323	0.00775	0.00173382	0.0137799	0	0	0	0	0	0	0.136201	0.0681005	0.204301	0.00179447	0.000834543	0.00275559	0.319521	0.244818	0.393476	0.0824909	0.0767809	0.0875158	0	0	0	0.00435773	0.00223229	0.00648515	0.149075	0.0796338	0.218569	0.126	0.0673075	0.184737	0.036675	0.0195913	0.0537717	0.0252	0.00563771	0.0448071
					HR000000	0.27898	0.195675	0.362323	0.00775	0.00173382	0.0137799	0	0	0	0	0	0	0.0852791	0.0426395	0.127919	0	0	0	0.235246	0.169571	0.30068	0.0638459	0.0421967	0.0855127	0	0	0	0.0275977	0.00617411	0.0490702	0.149075	0.0796338	0.218569	0.126	0.0673075	0.184737	0.036675	0.0195913	0.0537717	0.0252	0.00563771	0.0448071
					HU000000	0.27898	0.195675	0.362323	0.00775	0.00173382	0.0137799	0	0	0	0	0	0	0.124688	0.062344	0.187032	0.00173289	0.000859857	0.00260685	0.277922	0.213983	0.341137	0.0737012	0.0473221	0.0999832	0	0	0	0.00350129	0.000871378	0.00613701	0.149075	0.0796338	0.218569	0.126	0.0673075	0.184737	0.036675	0.0195913	0.0537717	0.0252	0.00563771	0.0448071
					IR000000	0.27898	0.195675	0.362323	0.00775	0.00173382	0.0137799	0	0	0	0	0	0	0	0	0	0	0	0	0.130099	0.0723406	0.187899	0.048776	0.0339228	0.063637	0	0	0	0.0916171	0.0469171	0.136359	0.149075	0.0796338	0.218569	0.126	0.0673075	0.184737	0.036675	0.0195913	0.0537717	0.0252	0.00563771	0.0448071
					IT000000	0.27898	0.195675	0.362323	0.00775	0.00173382	0.0137799	0	0	0	0	0	0	0	0	0	1.05589e-05	2.59341e-06	1.8542e-05	0.285635	0.214266	0.356374	0.102392	0.0946862	0.109241	0	0	0	0.0222832	0.00589086	0.0387111	0.149075	0.0796338	0.218569	0.126	0.0673075	0.184737	0.036675	0.0195913	0.0537717	0.0252	0.00563771	0.0448071
					LT000000	0.27898	0.195675	0.362323	0.00775	0.00173382	0.0137799	0	0	0	0	0	0	0.127115	0.0635575	0.190673	0.00104023	0.000514059	0.00156696	0.296072	0.205911	0.386276	0.300327	0.250511	0.348697	0	0	0	0.0121129	0.00270989	0.0215375	0.149075	0.0796338	0.218569	0.126	0.0673075	0.184737	0.036675	0.0195913	0.0537717	0.0252	0.00563771	0.0448071
					LV000000	0.27898	0.195675	0.362323	0.00775	0.00173382	0.0137799	0	0	0	0	0	0	0.12939	0.064695	0.194085	0.000585929	0.000131083	0.00104182	0.249357	0.169156	0.329599	0.162268	0.123388	0.200822	0	0	0	0.0298708	0.00668266	0.0531121	0.149075	0.0796338	0.218569	0.126	0.0673075	0.184737	0.036675	0.0195913	0.0537717	0.0252	0.00563771	0.0448071
					MK000000	0.27898	0.195675	0.362323	0.00775	0.00173382	0.0137799	0	0	0	0	0	0	0	0	0	6.58797e-05	3.5192e-05	9.65907e-05	0.196429	0.151041	0.241157	0.072909	0.0455081	0.100339	0	0	0	0.0288671	0.00645812	0.0513274	0.149075	0.0796338	0.218569	0.126	0.0673075	0.184737	0.036675	0.0195913	0.0537717	0.0252	0.00563771	0.0448071
					NL000000	0.27898	0.195675	0.362323	0.00775	0.00173382	0.0137799	0	0	0	0	0	0	0	0	0	0.00123053	0.000275293	0.00218796	0.234069	0.157135	0.310996	0.163967	0.132549	0.194578	0	0	0	0.0222932	0.00506162	0.0395641	0.149075	0.0796338	0.218569	0.126	0.0673075	0.184737	0.036675	0.0195913	0.0537717	0.0252	0.00563771	0.0448071
					NO000000	0.27898	0.195675	0.362323	0.00775	0.00173382	0.0137799	0	0	0	0	0	0	0	0	0	0	0	0	0.195685	0.125009	0.266404	0.0680428	0.0477249	0.0883699	0	0	0	0.00740183	0.00165593	0.0131609	0.149075	0.0796338	0.218569	0.126	0.0673075	0.184737	0.036675	0.0195913	0.0537717	0.0252	0.00563771	0.0448071
					PL000000	0.27898	0.195675	0.362323	0.00775	0.00173382	0.0137799	0	0	0	0	0	0	0.00509586	0.00254793	0.00764379	0.000176037	3.93827e-05	0.000313004	0.248519	0.171004	0.326071	0.168116	0.153938	0.181003	0	0	0	0.0126593	0.00595276	0.0193741	0.149075	0.0796338	0.218569	0.126	0.0673075	0.184737	0.036675	0.0195913	0.0537717	0.0252	0.00563771	0.0448071
					RO000000	0.27898	0.195675	0.362323	0.00775	0.00173382	0.0137799	0	0	0	0	0	0	0	0	0	0.00201788	0.00100974	0.00302704	0.286151	0.219613	0.352001	0.0709895	0.0471444	0.0947708	0	0	0	0.00700664	0.00156752	0.0124582	0.149075	0.0796338	0.218569	0.126	0.0673075	0.184737	0.036675	0.0195913	0.0537717	0.0252	0.00563771	0.0448071
					SE000000	0.27898	0.195675	0.362323	0.00775	0.00173382	0.0137799	0	0	0	0	0	0	0	0	0	0.0029	0.000648784	0.00515637	0.172584	0.106392	0.23882	0.0307367	0.0215586	0.039919	0	0	0	0.0156408	0.00835509	0.022932	0.149075	0.0796338	0.218569	0.126	0.0673075	0.184737	0.036675	0.0195913	0.0537717	0.0252	0.00563771	0.0448071
					SI000000	0.27898	0.195675	0.362323	0.00775	0.00173382	0.0137799	0	0	0	0	0	0	0.134361	0.0671805	0.201542	0	0	0	0.142036	0.0958783	0.188206	0.00980259	0.00375465	0.0158626	0	0	0	0.0124361	0.00280875	0.0220855	0.149075	0.0796338	0.218569	0.126	0.0673075	0.184737	0.036675	0.0195913	0.0537717	0.0252	0.00563771	0.0448071
					SK000000	0.27898	0.195675	0.362323	0.00775	0.00173382	0.0137799	0	0	0	0	0	0	0.132595	0.0662975	0.198892	0.00152139	0.000754922	0.00228867	0.25323	0.202972	0.302504	0.386555	0.360451	0.409404	0	0	0	0.00188103	0.000946132	0.00281687	0.149075	0.0796338	0.218569	0.126	0.0673075	0.184737	0.036675	0.0195913	0.0537717	0.0252	0.00563771	0.0448071
					TUR	0	0	0	0	0	0	0	0	0	0	0	0	0	0	0	0	0	0	0	0	0	0	0	0	0	0	0	0	0	0	0	0	0	0	0	0	0	0	0	0	0	0
					UK000000	0.23205	0.162759	0.301373	0.00775	0.00173382	0.0137799	0	0	0	0	0	0	0	0	0	0.0029	0.000648784	0.00515637	0.212196	0.138724	0.285711	0.0247739	0.0152389	0.0343197	0	0	0	0.116374	0.0616725	0.17112	0.15725	0.0840008	0.230555	0.126	0.0673075	0.184737	0.036675	0.0195913	0.0537717	0.024	0.00536925	0.0426734
					UKR	0.27898	0.195675	0.362323	0.00775	0.00173382	0.0137799	0	0	0	0	0	0	0.121982	0.060991	0.182973	0.00380324	0.00189092	0.00571755	0.154714	0.134147	0.174338	0.575363	0.541837	0.603854	0	0	0	0.0141033	0.00357048	0.0246592	0.149075	0.0796338	0.218569	0.126	0.0673075	0.184737	0.036675	0.0195913	0.0537717	0.0252	0.00563771	0.0448071
					AFR_LDC	0	0	0	0	0	0	0	0	0	0	0	0	0	0	0	0	0	0	0	0	0	0	0	0	0	0	0	0	0	0	0	0	0	0	0	0	0	0	0	0	0	0
					AFR_REST	0	0	0	0	0	0	0	0	0	0	0	0	0	0	0	0	0	0	0	0	0	0	0	0	0	0	0	0	0	0	0	0	0	0	0	0	0	0	0	0	0	0
					AL000000	0.27898	0.195675	0.362323	0.00775	0.00173382	0.0137799	0	0	0	0	0	0	0	0	0	0.0145	0.0077457	0.0212594	0.222264	0.159413	0.284762	0.0789756	0.043683	0.114249	0	0	0	0.0355158	0.00818221	0.0629113	0.14933	0.0797703	0.218944	0.126	0.0673075	0.184737	0.036675	0.0195913	0.0537717	0.0252	0.00563771	0.0448071
					ALG	0	0	0	0	0	0	0	0	0	0	0	0	0	0	0	0	0	0	0	0	0	0	0	0	0	0	0	0	0	0	0	0	0	0	0	0	0	0	0	0	0	0
					ARG	0	0	0	0	0	0	0	0	0	0	0	0	0	0	0	0	0	0	0	0	0	0	0	0	0	0	0	0	0	0	0	0	0	0	0	0	0	0	0	0	0	0
					ASOCE_LDC	0	0	0	0	0	0	0	0	0	0	0	0	0	0	0	0	0	0	0	0	0	0	0	0	0	0	0	0	0	0	0	0	0	0	0	0	0	0	0	0	0	0
					ASOCE_REST	0	0	0	0	0	0	0	0	0	0	0	0	0	0	0	0	0	0	0	0	0	0	0	0	0	0	0	0	0	0	0	0	0	0	0	0	0	0	0	0	0	0
					AUS	0	0	0	0	0	0	0	0	0	0	0	0	0	0	0	0	0	0	0	0	0	0	0	0	0	0	0	0	0	0	0	0	0	0	0	0	0	0	0	0	0	0
					BGD	0	0	0	0	0	0	0	0	0	0	0	0	0	0	0	0	0	0	0	0	0	0	0	0	0	0	0	0	0	0	0	0	0	0	0	0	0	0	0	0	0	0
					BOL	0	0	0	0	0	0	0	0	0	0	0	0	0	0	0	0	0	0	0	0	0	0	0	0	0	0	0	0	0	0	0	0	0	0	0	0	0	0	0	0	0	0
					BRA	0	0	0	0	0	0	0	0	0	0	0	0	0	0	0	0	0	0	0	0	0	0	0	0	0	0	0	0	0	0	0	0	0	0	0	0	0	0	0	0	0	0
					CAN	0	0	0	0	0	0	0	0	0	0	0	0	0	0	0	0	0	0	0	0	0	0	0	0	0	0	0	0	0	0	0	0	0	0	0	0	0	0	0	0	0	0
					CHL	0	0	0	0	0	0	0	0	0	0	0	0	0	0	0	0	0	0	0	0	0	0	0	0	0	0	0	0	0	0	0	0	0	0	0	0	0	0	0	0	0	0
					CHN	0	0	0	0	0	0	0	0	0	0	0	0	0	0	0	0	0	0	0	0	0	0	0	0	0	0	0	0	0	0	0	0	0	0	0	0	0	0	0	0	0	0
					CY000000	0.27898	0.195675	0.362323	0.00775	0.00173382	0.0137799	0	0	0	0	0	0	0	0	0	2.75188e-05	1.47002e-05	4.03472e-05	0.210123	0.172196	0.246955	0.088877	0.0665656	0.110999	0	0	0	0.0320952	0.00844157	0.0558	0.14933	0.0797703	0.218944	0.126	0.0673075	0.184737	0.036675	0.0195913	0.0537717	0.0252	0.00563771	0.0448071
					EGY	0	0	0	0	0	0	0	0	0	0	0	0	0	0	0	0	0	0	0	0	0	0	0	0	0	0	0	0	0	0	0	0	0	0	0	0	0	0	0	0	0	0
					ETH	0	0	0	0	0	0	0	0	0	0	0	0	0	0	0	0	0	0	0	0	0	0	0	0	0	0	0	0	0	0	0	0	0	0	0	0	0	0	0	0	0	0
					FSU	0	0	0	0	0	0	0	0	0	0	0	0	0	0	0	0	0	0	0	0	0	0	0	0	0	0	0	0	0	0	0	0	0	0	0	0	0	0	0	0	0	0
					IND	0	0	0	0	0	0	0	0	0	0	0	0	0	0	0	0	0	0	0	0	0	0	0	0	0	0	0	0	0	0	0	0	0	0	0	0	0	0	0	0	0	0
					INDO	0	0	0	0	0	0	0	0	0	0	0	0	0	0	0	0	0	0	0	0	0	0	0	0	0	0	0	0	0	0	0	0	0	0	0	0	0	0	0	0	0	0
					ISR	0	0	0	0	0	0	0	0	0	0	0	0	0	0	0	0	0	0	0	0	0	0	0	0	0	0	0	0	0	0	0	0	0	0	0	0	0	0	0	0	0	0
					JAP	0	0	0	0	0	0	0	0	0	0	0	0	0	0	0	0	0	0	0	0	0	0	0	0	0	0	0	0	0	0	0	0	0	0	0	0	0	0	0	0	0	0
					KAZ	0	0	0	0	0	0	0	0	0	0	0	0	0	0	0	0	0	0	0	0	0	0	0	0	0	0	0	0	0	0	0	0	0	0	0	0	0	0	0	0	0	0
					MAL	0	0	0	0	0	0	0	0	0	0	0	0	0	0	0	0	0	0	0	0	0	0	0	0	0	0	0	0	0	0	0	0	0	0	0	0	0	0	0	0	0	0
					MEX	0	0	0	0	0	0	0	0	0	0	0	0	0	0	0	0	0	0	0	0	0	0	0	0	0	0	0	0	0	0	0	0	0	0	0	0	0	0	0	0	0	0
					MIDEAST	0	0	0	0	0	0	0	0	0	0	0	0	0	0	0	0	0	0	0	0	0	0	0	0	0	0	0	0	0	0	0	0	0	0	0	0	0	0	0	0	0	0
					MO000000	0.27898	0.195675	0.362323	0.00775	0.00173382	0.0137799	0	0	0	0	0	0	0	0	0	0	0	0	0.299957	0.215957	0.383735	0.00897613	0.00200813	0.0159601	0	0	0	0.0164221	0.00367392	0.0291994	0.14933	0.0797703	0.218944	0.126	0.0673075	0.184737	0.036675	0.0195913	0.0537717	0.0252	0.00563771	0.0448071
					MOR	0	0	0	0	0	0	0	0	0	0	0	0	0	0	0	0	0	0	0	0	0	0	0	0	0	0	0	0	0	0	0	0	0	0	0	0	0	0	0	0	0	0
					MSA_ACP	0	0	0	0	0	0	0	0	0	0	0	0	0	0	0	0	0	0	0	0	0	0	0	0	0	0	0	0	0	0	0	0	0	0	0	0	0	0	0	0	0	0
					MT000000	0.27898	0.195675	0.362323	0.00775	0.00173382	0.0137799	0	0	0	0	0	0	0	0	0	0	0	0	0.294072	0.258818	0.327241	0.0882515	0.0718473	0.104256	0	0	0	0.0473949	0.0208207	0.0740066	0.14933	0.0797703	0.218944	0.126	0.0673075	0.184737	0.036675	0.0195913	0.0537717	0.0252	0.00563771	0.0448071
					NGA	0	0	0	0	0	0	0	0	0	0	0	0	0	0	0	0	0	0	0	0	0	0	0	0	0	0	0	0	0	0	0	0	0	0	0	0	0	0	0	0	0	0
					NZL	0	0	0	0	0	0	0	0	0	0	0	0	0	0	0	0	0	0	0	0	0	0	0	0	0	0	0	0	0	0	0	0	0	0	0	0	0	0	0	0	0	0
					PAK	0	0	0	0	0	0	0	0	0	0	0	0	0	0	0	0	0	0	0	0	0	0	0	0	0	0	0	0	0	0	0	0	0	0	0	0	0	0	0	0	0	0
					PAR	0	0	0	0	0	0	0	0	0	0	0	0	0	0	0	0	0	0	0	0	0	0	0	0	0	0	0	0	0	0	0	0	0	0	0	0	0	0	0	0	0	0
					PT000000	0.27898	0.195675	0.362323	0.00775	0.00173382	0.0137799	0	0	0	0	0	0	0	0	0	0	0	0	0.280324	0.21413	0.34578	0.0077372	0.0060731	0.00936984	0	0	0	0.0156802	0.00506622	0.026315	0.14933	0.0797703	0.218944	0.126	0.0673075	0.184737	0.036675	0.0195913	0.0537717	0.0252	0.00563771	0.0448071
					REU	0.277712	0.194785	0.360676	0.00775	0.00173382	0.0137799	0	0	0	0	0	0	0	0	0	0	0	0	0.223047	0.159379	0.2864	0.295971	0.207593	0.38439	0	0	0	0.0211496	0.00758943	0.0347343	0.14933	0.0797703	0.218944	0.126	0.0673075	0.184737	0.036675	0.0195913	0.0537717	0.0252	0.00563771	0.0448071
					RSA	0	0	0	0	0	0	0	0	0	0	0	0	0	0	0	0	0	0	0	0	0	0	0	0	0	0	0	0	0	0	0	0	0	0	0	0	0	0	0	0	0	0
					RUS	0.27898	0.195675	0.362323	0.00775	0.00173382	0.0137799	0	0	0	0	0	0	0.139988	0.069994	0.209982	0.0021419	0.00090805	0.00337758	0.200471	0.129454	0.271507	0.51462	0.477541	0.547511	0	0	0	0.000530902	0.000220933	0.000841346	0.149075	0.0796338	0.218569	0.126	0.0673075	0.184737	0.036675	0.0195913	0.0537717	0.0252	0.00563771	0.0448071
					SKOR	0	0	0	0	0	0	0	0	0	0	0	0	0	0	0	0	0	0	0	0	0	0	0	0	0	0	0	0	0	0	0	0	0	0	0	0	0	0	0	0	0	0
					TAW	0	0	0	0	0	0	0	0	0	0	0	0	0	0	0	0	0	0	0	0	0	0	0	0	0	0	0	0	0	0	0	0	0	0	0	0	0	0	0	0	0	0
					THAI	0	0	0	0	0	0	0	0	0	0	0	0	0	0	0	0	0	0	0	0	0	0	0	0	0	0	0	0	0	0	0	0	0	0	0	0	0	0	0	0	0	0
					TUN	0	0	0	0	0	0	0	0	0	0	0	0	0	0	0	0	0	0	0	0	0	0	0	0	0	0	0	0	0	0	0	0	0	0	0	0	0	0	0	0	0	0
					URU	0	0	0	0	0	0	0	0	0	0	0	0	0	0	0	0	0	0	0	0	0	0	0	0	0	0	0	0	0	0	0	0	0	0	0	0	0	0	0	0	0	0
					USA	0	0	0	0	0	0	0	0	0	0	0	0	0	0	0	0	0	0	0	0	0	0	0	0	0	0	0	0	0	0	0	0	0	0	0	0	0	0	0	0	0	0
					VEN	0	0	0	0	0	0	0	0	0	0	0	0	0	0	0	0	0	0	0	0	0	0	0	0	0	0	0	0	0	0	0	0	0	0	0	0	0	0	0	0	0	0
					VIET	0	0	0	0	0	0	0	0	0	0	0	0	0	0	0	0	0	0	0	0	0	0	0	0	0	0	0	0	0	0	0	0	0	0	0	0	0	0	0	0	0	0
					ZAF	0	0	0	0	0	0	0	0	0	0	0	0	0	0	0	0	0	0	0	0	0	0	0	0	0	0	0	0	0	0	0	0	0	0	0	0	0	0	0	0	0	0
