# Supplementary material for: The economic, agricultural, and food security repercussions of a wild pollinator collapse in Europe
Source: Nat Commun. 2025 Nov 10;16:9892. doi: 10.1038/s41467-025-65414-7 (PMC12603210; doi:10.1038/s41467-025-65414-7)
Supplement: Supplementary file 3 — Supplementary Code 1 [file 41467_2025_65414_MOESM3_ESM.zip › Siopa_Europe_MeanDep_ContinentRegion.gms]

********************************************************************************
$ontext

   CAPRI project

   GAMS file : pollinatior_shock.GMS

   @purpose  : Global pollinator decline according to Siopa et al. 2024
   @author   : AF
   @date     : 22.07.24
   @refDoc   :
   @seeAlso  :
   @calledBy :

$offtext
********************************************************************************
* ----------------------------------------------------------
* General policy set up:
* ----------------------------------------------------------

* ---Agricultural policy file for the base year or baseline

$INCLUDE "pol_input\cap_after_2014\ref.gms"


* ----------------------------------------------------------
* Specific policy:
* Pollinators collapse in Europe and Rest of the World
* ----------------------------------------------------------

*--------------------- POLICY SHOCKS -------------------------


Alias (RALL,RALL22)

Set
intens / mean, min, max/
map_NUTS0_NUTS2(RALL,RALL22)
/
AL000000.set.R_AL_NUTS2
AT000000.set.R_AT_NUTS2
BA000000.set.R_BA_NUTS2
BG000000.set.R_BG_NUTS2
BL000000.set.R_BL_NUTS2
CS000000.set.R_CS_NUTS2
CY000000.set.R_CY_NUTS2
CZ000000.set.R_CZ_NUTS2
DE000000.set.R_DE_NUTS2
DK000000.set.R_DK_NUTS2
EE000000.set.R_EE_NUTS2
EL000000.set.R_EL_NUTS2
ES000000.set.R_ES_NUTS2
FI000000.set.R_FI_NUTS2
FR000000.set.R_FR_NUTS2
HR000000.set.R_HR_NUTS2
HU000000.set.R_HU_NUTS2
IR000000.set.R_IR_NUTS2
IT000000.set.R_IT_NUTS2
LT000000.set.R_LT_NUTS2
LV000000.set.R_LV_NUTS2
MK000000.set.R_MK_NUTS2
MO000000.set.R_MO_NUTS2
MT000000.set.R_MT_NUTS2
NL000000.set.R_NL_NUTS2
NO000000.set.R_NO_NUTS2
PL000000.set.R_PL_NUTS2
PT000000.set.R_PT_NUTS2
RO000000.set.R_RO_NUTS2
SE000000.set.R_SE_NUTS2
SI000000.set.R_SI_NUTS2
SK000000.set.R_SK_NUTS2
UK000000.set.R_UK_NUTS2
     TUR.set.R_TUR_NUTS2
/

NUTS2_europe(RALL) NUTS2 regions
/
set.R_AL_NUTS2
set.R_AT_NUTS2
set.R_BA_NUTS2
set.R_BG_NUTS2
set.R_BL_NUTS2
set.R_CS_NUTS2
set.R_CY_NUTS2
set.R_CZ_NUTS2
set.R_DE_NUTS2
set.R_DK_NUTS2
set.R_EE_NUTS2
set.R_EL_NUTS2
set.R_ES_NUTS2
set.R_FI_NUTS2
set.R_FR_NUTS2
set.R_HR_NUTS2
set.R_HU_NUTS2
set.R_IR_NUTS2
set.R_IT_NUTS2
set.R_LT_NUTS2
set.R_LV_NUTS2
set.R_MK_NUTS2
set.R_MO_NUTS2
set.R_MT_NUTS2
set.R_NL_NUTS2
set.R_NO_NUTS2
set.R_PL_NUTS2
set.R_PT_NUTS2
set.R_RO_NUTS2
set.R_SE_NUTS2
set.R_SI_NUTS2
set.R_SK_NUTS2
set.R_UK_NUTS2
*set.R_TUR_NUTS2
/
NUTS2_TUR(RALL) NUTS2 regions in Turkey
/
set.R_TUR_NUTS2
/

;


Set

europ_NUTS0(RALL)
 /
AL000000
AT000000
BA000000
BG000000
BL000000
CS000000
CY000000
CZ000000
DE000000
DK000000
EE000000
EL000000
ES000000
FI000000
FR000000
HR000000
HU000000
IR000000
IT000000
* added Kosovo
KO000000
LT000000
LV000000
MK000000
MO000000
MT000000
NL000000
NO000000
PL000000
PT000000
RO000000
SE000000
SI000000
SK000000
UK000000
BEL Belarus
UKR Ukraine
CH  Switzerland
RUS Russia
REU Rest of Europe

/

europ_NUTS0_market(RALL)
/
*KO000000
BEL Belarus
UKR Ukraine
CH  Switzerland
RUS Russia
REU Rest of Europe
/

map_ROWS_MPACT(ROWS,MPACT)
/
APPL.APPL
CITR.CITR
OCER.OCER
OCRO.OCRO
OFRU.OFRU
OVEG.OVEG
PULS.PULS
RAPE.RAPE
SOYA.SOYA
SUNF.SUNF
TOMA.TOMA
*COCO.COCO
*COFF.COFF
*PLMO.PLMO
/

ROWS_cons(ROWS)
/
APPL
CITR
*PULS
RAPE
SOYA
SUNF
TOMA
COCO
COFF
PLMO
/
;

*SET RALL includes all regions in the model
*MPACT is a subset of PACT

Parameter
yieldpoll_old(RALL,ROWS,intens)        Pollinator shocks for crops regions and dependency level
yieldpoll_orig(RALL,ROWS,intens)        Pollinator shocks for crops regions and dependency level
yieldpoll(RALL,ROWS,intens)        Pollinator shocks for crops regions and dependency level
poll_shocks(RALL,ROWS,intens)        Pollinator shocks for crops regions and dependency level
yieldpoll_MPACT(RALL,MPACT,intens)  Pollinator shocks for crops regions and dependency level at supply model 

yieldpoll_EU_NUTS2(RALL,MPACT,intens)       Pollinator shocks for crops regions and dependency level - only for EU at NUTS2 level (supply model)
yieldpoll_TUR_NUTS2(RALL,MPACT,intens)       Pollinator shocks for crops regions and dependency level - only forTurkey at NUTS2 level (supply model)
yieldpoll_EUrest_market(RALL,ROWS,intens)           Pollinator shocks for crops regions and dependency level - only for EU at market level

yieldpoll_ROW(RALL,ROWS,intens)    Pollinator shocks for crops regions and dependency level - only for ROW

;

*## the version from 30th of July 2024 includes Turkey but excludes Russia, also it has not used average shocks to fill missing shocks
*$CALL  "GDXXRW  i=pol_input\pollCollapse\poll_shock_data_revised_wild_300724.xlsx  o=pol_input\pollCollapse\poll_shocks_siopa_europe_wild_continent19082024.gdx par=yieldpoll_orig rng=siopa_Eur_wild_continent_95cf!F4:AV84  cDim=2 rDim=1";

* this version from 11th September 2024 includes Russia, excludes Turkey and fills missing shocks with average shocks
$CALL  "GDXXRW  i=pol_input\pollCollapse\poll_shock_data_revised_wild_170924.xlsx  o=pol_input\pollCollapse\poll_shocks_siopa_europe_wild_continent170924.gdx par=yieldpoll_orig rng=siopa_Eur_wild_continent_95cf!F4:AV84  cDim=2 rDim=1";

*$GDXIN pol_input\pollCollapse\poll_shocks_siopa_europe_wild_continent19082024.gdx
$GDXIN pol_input\pollCollapse\poll_shocks_siopa_europe_wild_continent170924.gdx
$LOAD  yieldpoll_orig

$gdxIn


alias(ROWS,ROWSa);

yieldpoll(RALL,ROWS,intens) = yieldpoll_orig(RALL,ROWS,intens);

**assume same shocks in Kosovo as in ALbania

yieldpoll("KO000000",ROWS,intens) = yieldpoll("AL000000",ROWS,intens) ;


** bridge between MPACT and ROWS
*yieldpoll_MPACT(RALL,MPACT,intens) = SUM(ROWS$map_ROWS_MPACT(ROWS,MPACT),yieldpoll(RALL,ROWS,intens));
yieldpoll_MPACT(RALL,MPACT,intens) = SUM(map_ROWS_MPACT(ROWS,MPACT),yieldpoll(RALL,ROWS,intens));

** prepare shock parameters

yieldpoll_ROW(RALL,ROWS,intens)$((not NUTS2_europe(RALL) and not europ_NUTS0(RALL)) and yieldpoll(RALL,ROWS,intens) GT 0) = 1 - yieldpoll(RALL,ROWS,intens) ;


yieldpoll_EUrest_market(RALL,ROWS,intens)$(europ_NUTS0_market(RALL) and yieldpoll(RALL,ROWS,intens) GT 0) = 1 - yieldpoll(RALL,ROWS,intens) ;


yieldpoll_EU_NUTS2(RALL22,MPACT,intens)$(NUTS2_europe(RALL22) and SUM(RALL$map_NUTS0_NUTS2(RALL,RALL22),yieldpoll_MPACT(RALL,MPACT,intens))) = 1 - SUM(RALL$map_NUTS0_NUTS2(RALL,RALL22),yieldpoll_MPACT(RALL,MPACT,intens));
yieldpoll_TUR_NUTS2(RALL22,MPACT,intens)$(not NUTS2_europe(RALL22) and SUM(RALL$map_NUTS0_NUTS2(RALL,RALL22),yieldpoll_MPACT(RALL,MPACT,intens))) = 1 - SUM(RALL$map_NUTS0_NUTS2(RALL,RALL22),yieldpoll_MPACT(RALL,MPACT,intens));


** see sets.gms
*  SET RMSSUP(RMS) / SET.NUTS0 /;

*---------------------- IMPLEMENTATION OF YIELD SHOCKS *----------------

** shocks for market / rest of the world used to be implemented via RMS. We try it via RALL.

** Shock yield in non-european market-model countries
*DATA(RALL,"PROD",ROWS,"ChangeFactor")$yieldpoll_ROW(RALL,ROWS,"mean") = yieldpoll_ROW(RALL,ROWS,"mean");

* with "NOT RMSSUP(RMS)" all regions in the supply module are excluded, including Turkey
DATA(RMS,"PROD",ROWS,"ChangeFactor")$(yieldpoll_ROW(RMS,ROWS,"mean") and NOT RMSSUP(RMS)) = yieldpoll_ROW(RMS,ROWS,"mean");


*$ontext
** Shock on Turkey via supply model
DATA(RALL,MPACT,"Yild","ChangeFactor")$yieldpoll_TUR_NUTS2(RALL,MPACT,"mean") = yieldpoll_TUR_NUTS2(RALL,MPACT,"mean");


** Shock yield in european market-model countries
DATA(RMS,"PROD",ROWS,"ChangeFactor")$yieldpoll_EUrest_market(RMS,ROWS,"mean") = yieldpoll_EUrest_market(RMS,ROWS,"mean");


** Shock on NUTS2 European regions in supply model
DATA(RALL,MPACT,"Yild","ChangeFactor")$yieldpoll_EU_NUTS2(RALL,MPACT,"mean") = yieldpoll_EU_NUTS2(RALL,MPACT,"mean");

** Shock on Kosovo

*yieldpoll("KO000000",ROWS,intens) = yieldpoll_ROW("KO000000",ROWS,"mean");

*** Sensitivity analysis ***

** Land supply elasticities

$ontext
Parameter
landsupplychg(RMS)
landsupplyela(RMS,*)

;

landsupplychg(RMS) = -0.5;

landsupplyela(RMS,"original") =  p_landSupplyElas(RMS);
landsupplyela(RMS,"red50perc") =  p_landSupplyElas(RMS) * (1+landsupplychg(RMS));

p_landSupplyElas(RMS) = landsupplyela(RMS,"red50perc");

$offtext

Execute_unload 'D:\CAPRI_2016\gams\pol_input\pollCollapse\DataCAPRI_siopa_europe_wild_continent13092024.gdx',
*parameters to be unloaded   
   Data
   yieldpoll
   yieldpoll_orig
   yieldpoll_MPACT
   yieldpoll_EU_NUTS2
   yieldpoll_TUR_NUTS2
   
   yieldpoll_EUrest_market
   yieldpoll_ROW
*sets to be unloaded   
   RU
   RMS
   RALL
   NUTS0
   RMSSUP
   ROWS
   NUTS0_and_2
   MPACT
   intens
   map_NUTS0_NUTS2
   NUTS2_europe
   europ_NUTS0
   

  ;
  


*
*============================   End Of File   ================================
