# Supplementary material for: The economic, agricultural, and food security repercussions of a wild pollinator collapse in Europe
Source: Nat Commun. 2025 Nov 10;16:9892. doi: 10.1038/s41467-025-65414-7 (PMC12603210; doi:10.1038/s41467-025-65414-7)
Supplement: Supplementary file 6 — Source Data [file 41467_2025_65414_MOESM6_ESM.xlsx]

## Sheet: Fig1
Commodity	Region	Type	Upper	Mean	Lower
All Products	a) Europe	Cultivated Land	0.10683	0.0613163	0.0277159
All Products	a) Europe	Producer Price	4.28222	3.11229	2.03996
All Products	a) Europe	Production	-4.59158	-3.56661	-2.44041
All Products	a) Europe	Yield	-4.6934	-3.6257	-2.46744
All Products	b) Global	Cultivated Land	0.0422645	0.0262389	0.0130267
All Products	b) Global	Producer Price	0.964594	0.700191	0.450922
All Products	b) Global	Production	-0.165771	-0.143779	-0.113267
All Products	b) Global	Yield	-0.207948	-0.169973	-0.126277
Animal Products	a) Europe	Cultivated Land	-0.74052	-0.378093	-0.150473
Animal Products	a) Europe	Producer Price	1.14297	0.691541	0.344242
Animal Products	a) Europe	Production	-0.0525503	0.0131708	0.0409805
Animal Products	a) Europe	Yield	0.693103	0.392749	0.191742
Animal Products	b) Global	Cultivated Land	-0.0524435	-0.0253582	-0.00909979
Animal Products	b) Global	Producer Price	0.443988	0.275756	0.142606
Animal Products	b) Global	Production	0.0538744	0.0476675	0.0357128
Animal Products	b) Global	Yield	0.106374	0.0730442	0.0448166
Apples	a) Europe	Cultivated Land	6.41497	3.7569	0.333188
Apples	a) Europe	Producer Price	49.7047	32.4557	6.68614
Apples	a) Europe	Production	-29.3958	-22.7856	-5.94473
Apples	a) Europe	Yield	-33.652	-25.5815	-6.25707
Apples	b) Global	Cultivated Land	1.50807	0.900548	0.126688
Apples	b) Global	Producer Price	5.31834	3.56569	0.775756
Apples	b) Global	Production	-1.43088	-1.25808	-0.371204
Apples	b) Global	Yield	-2.89528	-2.13936	-0.497262
Cereals	a) Europe	Cultivated Land	-0.263671	-0.119018	-0.0173967
Cereals	a) Europe	Producer Price	1.03402	0.618104	0.268314
Cereals	a) Europe	Production	-0.183549	-0.098984	-0.0219129
Cereals	a) Europe	Yield	0.0803334	0.0200582	-0.00451698
Cereals	b) Global	Cultivated Land	-0.00875806	0.013187	0.0192535
Cereals	b) Global	Producer Price	0.386753	0.231798	0.109453
Cereals	b) Global	Production	0.0377287	0.0320374	0.0226718
Cereals	b) Global	Yield	0.0464908	0.0188479	0.0034176
Citrus Fruits	a) Europe	Cultivated Land	-0.451968	-0.371054	-0.296921
Citrus Fruits	a) Europe	Producer Price	6.80526	5.39488	3.947
Citrus Fruits	a) Europe	Production	-10.1829	-8.32785	-6.40544
Citrus Fruits	a) Europe	Yield	-9.7751	-7.98643	-6.12671
Citrus Fruits	b) Global	Cultivated Land	0.134459	0.0821958	0.0409672
Citrus Fruits	b) Global	Producer Price	1.00031	0.785003	0.559843
Citrus Fruits	b) Global	Production	0.152727	0.100437	0.0431313
Citrus Fruits	b) Global	Yield	0.0182443	0.018226	0.00216322
Crop Products	a) Europe	Cultivated Land	1.24016	0.649023	0.266042
Crop Products	a) Europe	Producer Price	11.1809	8.43204	5.7664
Crop Products	a) Europe	Production	-9.16094	-7.17031	-4.93838
Crop Products	a) Europe	Yield	-10.2737	-7.76891	-5.19062
Crop Products	b) Global	Cultivated Land	0.274327	0.152667	0.067243
Crop Products	b) Global	Producer Price	1.64258	1.25294	0.852445
Crop Products	b) Global	Production	-0.294056	-0.255594	-0.200279
Crop Products	b) Global	Yield	-0.566828	-0.407638	-0.267342
Other Fruits and Nuts	a) Europe	Cultivated Land	-2.01253	-1.7638	-1.20587
Other Fruits and Nuts	a) Europe	Producer Price	17.2	14.6636	10.8131
Other Fruits and Nuts	a) Europe	Production	-33.785	-29.841	-23.1565
Other Fruits and Nuts	a) Europe	Yield	-32.425	-28.5813	-22.2185
Other Fruits and Nuts	b) Global	Cultivated Land	0.074434	0.0343577	0.0164174
Other Fruits and Nuts	b) Global	Producer Price	2.32682	1.9915	1.48622
Other Fruits and Nuts	b) Global	Production	-0.584963	-0.542927	-0.442214
Other Fruits and Nuts	b) Global	Yield	-0.658907	-0.577087	-0.458556
Other Vegetables	a) Europe	Cultivated Land	13.3556	11.5048	9.11612
Other Vegetables	a) Europe	Producer Price	27.8502	23.2422	19.191
Other Vegetables	a) Europe	Production	-18.8606	-15.9835	-13.1719
Other Vegetables	a) Europe	Yield	-28.4205	-24.6521	-20.4259
Other Vegetables	b) Global	Cultivated Land	0.969904	0.792913	0.601376
Other Vegetables	b) Global	Producer Price	1.9863	1.63847	1.32107
Other Vegetables	b) Global	Production	-0.532607	-0.473767	-0.415586
Other Vegetables	b) Global	Yield	-1.48808	-1.25672	-1.01088
Pollination Dependent	a) Europe	Cultivated Land	5.12951	2.63146	1.00624
Pollination Dependent	a) Europe	Producer Price	24.6559	18.6399	12.8161
Pollination Dependent	a) Europe	Production	-19.7515	-15.4832	-10.6828
Pollination Dependent	a) Europe	Yield	-23.667	-17.6502	-11.5726
Pollination Dependent	b) Global	Cultivated Land	0.722539	0.376754	0.148306
Pollination Dependent	b) Global	Producer Price	2.13251	1.63404	1.11918
Pollination Dependent	b) Global	Production	-0.480365	-0.414596	-0.321141
Pollination Dependent	b) Global	Yield	-1.19427	-0.78838	-0.468751
Pollination Independent	a) Europe	Cultivated Land	-0.264773	-0.118053	-0.0203673
Pollination Independent	a) Europe	Producer Price	0.69918	0.491735	0.282643
Pollination Independent	a) Europe	Production	0.0610239	0.0683784	0.0636874
Pollination Independent	a) Europe	Yield	0.326661	0.186652	0.0840718
Pollination Independent	b) Global	Cultivated Land	-0.000867409	0.0150812	0.0174718
Pollination Independent	b) Global	Producer Price	0.263323	0.180046	0.101522
Pollination Independent	b) Global	Production	0.0722794	0.05705	0.0373678
Pollination Independent	b) Global	Yield	0.0731474	0.0419625	0.0198925
Rapeseed	a) Europe	Cultivated Land	11.7794	4.42317	0.994797
Rapeseed	a) Europe	Producer Price	36.2668	13.2806	3.0973
Rapeseed	a) Europe	Production	-23.1816	-9.19608	-2.17012
Rapeseed	a) Europe	Yield	-31.2767	-13.0424	-3.13374
Rapeseed	b) Global	Cultivated Land	3.72442	1.42511	0.329996
Rapeseed	b) Global	Producer Price	17.4975	6.59451	1.57269
Rapeseed	b) Global	Production	-4.4673	-1.75712	-0.404593
Rapeseed	b) Global	Yield	-7.89758	-3.13751	-0.732173
Sunflower	a) Europe	Cultivated Land	3.63823	2.2822	0.730728
Sunflower	a) Europe	Producer Price	13.8292	8.11989	2.55028
Sunflower	a) Europe	Production	-5.25942	-3.31011	-1.04095
Sunflower	a) Europe	Yield	-8.58529	-5.46752	-1.75883
Sunflower	b) Global	Cultivated Land	2.99268	1.85877	0.600316
Sunflower	b) Global	Producer Price	9.93577	5.83108	1.84359
Sunflower	b) Global	Production	-0.91476	-0.657604	-0.198726
Sunflower	b) Global	Yield	-3.7939	-2.47045	-0.794274
Tomato	a) Europe	Cultivated Land	6.70403	3.48445	0.728624
Tomato	a) Europe	Producer Price	30.2718	16.2315	3.62325
Tomato	a) Europe	Production	-14.3819	-8.05077	-1.45262
Tomato	a) Europe	Yield	-19.7611	-11.1468	-2.16547
Tomato	b) Global	Cultivated Land	1.13135	0.600469	0.148696
Tomato	b) Global	Producer Price	5.26224	2.87813	0.687609
Tomato	b) Global	Production	0.594151	0.334027	0.155919
Tomato	b) Global	Yield	-0.531188	-0.264852	0.00721264

## Sheet: Fig2
Commodity	Region	Type	Upper	Mean	Lower
Apples	A) Europe	Consumption	-3280.47	-2662.75	-724.312
Apples	A) Europe	Exports	-854.968	-653.411	-162.555
Apples	A) Europe	Imports	886.694	570.188	111.58
Apples	A) Europe	Production	-5022.13	-3886.35	-998.447
Apples	B) Extra-Europe	Consumption	-337.144	-258.999	-60.0873
Apples	B) Extra-Europe	Exports	886.694	570.188	111.58
Apples	B) Extra-Europe	Imports	-854.968	-653.411	-162.555
Apples	B) Extra-Europe	Production	1404.52	964.601	214.047
Apples	C) Global	Consumption	-3617.61	-2921.75	-784.4
Apples	C) Global	Exports	31.7262	-83.2235	-50.9747
Apples	C) Global	Imports	31.7262	-83.2235	-50.9747
Apples	C) Global	Production	-3617.61	-2921.75	-784.4
Cereals	A) Europe	Consumption	940.445	724.867	435.116
Cereals	A) Europe	Exports	-1907.28	-1239.96	-551.421
Cereals	A) Europe	Imports	53.0917	52.4921	30.0026
Cereals	A) Europe	Production	-1019.93	-567.586	-146.308
Cereals	B) Extra-Europe	Consumption	-124.67	52.0326	174.018
Cereals	B) Extra-Europe	Exports	53.0917	52.4921	30.0026
Cereals	B) Extra-Europe	Imports	-1907.28	-1239.96	-551.421
Cereals	B) Extra-Europe	Production	1835.7	1344.49	755.442
Cereals	C) Global	Consumption	815.775	776.899	609.134
Cereals	C) Global	Exports	-1854.19	-1187.47	-521.419
Cereals	C) Global	Imports	-1854.19	-1187.47	-521.419
Cereals	C) Global	Production	815.775	776.899	609.134
Citrus Fruits	A) Europe	Consumption	123.903	68.4122	9.99423
Citrus Fruits	A) Europe	Exports	-60.7628	-49.999	-38.1885
Citrus Fruits	A) Europe	Imports	1219.92	963.037	696.551
Citrus Fruits	A) Europe	Production	-1156.78	-944.623	-724.745
Citrus Fruits	B) Extra-Europe	Consumption	-60.3144	-53.0664	-49.2528
Citrus Fruits	B) Extra-Europe	Exports	1219.92	963.037	696.551
Citrus Fruits	B) Extra-Europe	Imports	-60.7628	-49.999	-38.1885
Citrus Fruits	B) Extra-Europe	Production	1220.36	959.969	685.486
Citrus Fruits	C) Global	Consumption	63.5884	15.3458	-39.2586
Citrus Fruits	C) Global	Exports	1159.15	913.037	658.362
Citrus Fruits	C) Global	Imports	1159.15	913.037	658.362
Citrus Fruits	C) Global	Production	63.5884	15.3458	-39.2586
Other Fruits and Nuts	A) Europe	Consumption	-773.463	-777.078	-695.916
Other Fruits and Nuts	A) Europe	Exports	-1226.89	-1125.99	-940.804
Other Fruits and Nuts	A) Europe	Imports	4709.34	4032.84	3003.12
Other Fruits and Nuts	A) Europe	Production	-6709.69	-5935.91	-4639.84
Other Fruits and Nuts	B) Extra-Europe	Consumption	-1458.46	-1309.71	-1042.24
Other Fruits and Nuts	B) Extra-Europe	Exports	4709.34	4032.84	3003.12
Other Fruits and Nuts	B) Extra-Europe	Imports	-1226.89	-1125.99	-940.804
Other Fruits and Nuts	B) Extra-Europe	Production	4477.77	3849.12	2901.68
Other Fruits and Nuts	C) Global	Consumption	-2231.92	-2086.79	-1738.16
Other Fruits and Nuts	C) Global	Exports	3482.45	2906.85	2062.32
Other Fruits and Nuts	C) Global	Imports	3482.45	2906.85	2062.32
Other Fruits and Nuts	C) Global	Production	-2231.92	-2086.79	-1738.16
Other Vegetables	A) Europe	Consumption	-7879.29	-6726.99	-5620.53
Other Vegetables	A) Europe	Exports	-758.114	-655.035	-538.571
Other Vegetables	A) Europe	Imports	7033.79	5743.75	4518.82
Other Vegetables	A) Europe	Production	-15671.2	-13125.8	-10677.9
Other Vegetables	B) Extra-Europe	Consumption	-2021.5	-1730.38	-1457.08
Other Vegetables	B) Extra-Europe	Exports	7033.79	5743.75	4518.82
Other Vegetables	B) Extra-Europe	Imports	-758.114	-655.035	-538.571
Other Vegetables	B) Extra-Europe	Production	5770.4	4668.41	3600.31
Other Vegetables	C) Global	Consumption	-9900.79	-8457.36	-7077.61
Other Vegetables	C) Global	Exports	6275.68	5088.72	3980.24
Other Vegetables	C) Global	Imports	6275.68	5088.72	3980.24
Other Vegetables	C) Global	Production	-9900.79	-8457.36	-7077.61
Rapeseed	A) Europe	Consumption	998.237	367.395	90.7834
Rapeseed	A) Europe	Exports	-1787.48	-771.204	-193.307
Rapeseed	A) Europe	Imports	5815.19	2295.48	546.002
Rapeseed	A) Europe	Production	-6604.43	-2699.29	-648.525
Rapeseed	B) Extra-Europe	Consumption	-2510.76	-1041.02	-250.289
Rapeseed	B) Extra-Europe	Exports	5815.19	2295.48	546.002
Rapeseed	B) Extra-Europe	Imports	-1787.48	-771.204	-193.307
Rapeseed	B) Extra-Europe	Production	5091.9	2025.66	489.019
Rapeseed	C) Global	Consumption	-1512.53	-673.629	-159.506
Rapeseed	C) Global	Exports	4027.7	1524.27	352.695
Rapeseed	C) Global	Imports	4027.7	1524.27	352.695
Rapeseed	C) Global	Production	-1512.53	-673.629	-159.506
Sunflower	A) Europe	Consumption	-867.298	-582.344	-183.962
Sunflower	A) Europe	Exports	-348.705	-212.423	-67.1223
Sunflower	A) Europe	Imports	483.858	293.946	96.2594
Sunflower	A) Europe	Production	-1699.86	-1088.71	-347.344
Sunflower	B) Extra-Europe	Consumption	-95.6269	-70.1431	-23.9036
Sunflower	B) Extra-Europe	Exports	483.858	293.946	96.2594
Sunflower	B) Extra-Europe	Imports	-348.705	-212.423	-67.1223
Sunflower	B) Extra-Europe	Production	736.936	436.226	139.478
Sunflower	C) Global	Consumption	-962.925	-652.487	-207.866
Sunflower	C) Global	Exports	135.153	81.5235	29.137
Sunflower	C) Global	Imports	135.153	81.5235	29.137
Sunflower	C) Global	Production	-962.925	-652.487	-207.866
Tomato	A) Europe	Consumption	-273.175	-139.849	89.8067
Tomato	A) Europe	Exports	-1330.83	-893.029	-236.251
Tomato	A) Europe	Imports	2071.68	1009.21	226.376
Tomato	A) Europe	Production	-3675.69	-2042.09	-372.82
Tomato	B) Extra-Europe	Consumption	-100.151	-43.8121	22.45
Tomato	B) Extra-Europe	Exports	2071.68	1009.21	226.376
Tomato	B) Extra-Europe	Imports	-1330.83	-893.029	-236.251
Tomato	B) Extra-Europe	Production	3302.36	1858.43	485.076
Tomato	C) Global	Consumption	-373.326	-183.661	112.257
Tomato	C) Global	Exports	740.849	116.184	-9.87471
Tomato	C) Global	Imports	740.849	116.184	-9.87471
Tomato	C) Global	Production	-373.326	-183.661	112.257

## Sheet: Fig3a
NAME_ENGL	regionCAPRI	ISO	ProductionChange	Region
United Arab Emirates	MIDEAST	AE	0.00624451	Asia
Afghanistan	ASOCE_LDC	AF	0.00263713	Asia
Albania	AL000000	AL	-0.194619	Europe
Armenia	FSU	AM	0.0114127	Asia
Angola	AFR_LDC	AO	0.00463977	Africa
Argentina	ARG	AR	0.00628926	Middle and South America
Austria	AT000000	AT	-0.197404	Europe
Australia	AUS	AU	0.00590339	Oceania
Azerbaijan	FSU	AZ	0.0114127	Asia
Bosnia and Herzegovina	BA000000	BA	-0.132617	Europe
Bangladesh	BGD	BD	0.00180183	Asia
Belgium	BL000000	BE	-0.0667507	Europe
Burkina Faso	AFR_LDC	BF	0.00463977	Africa
Bulgaria	BG000000	BG	-0.0418884	Europe
Bahrain	MIDEAST	BH	0.00624451	Asia
Burundi	AFR_LDC	BI	0.00463977	Africa
Benin	AFR_LDC	BJ	0.00463977	Africa
Bolivia	BOL	BO	0.00728622	Middle and South America
Brazil	BRA	BR	0.00768393	Middle and South America
Bhutan	ASOCE_LDC	BT	0.00263713	Asia
Botswana	AFR_REST	BW	0.00668158	Africa
Belarus	BEL	BY	-0.0258495	Europe
Belize	MSA_ACP	BZ	0.0116843	Middle and South America
Canada	CAN	CA	0.0107882	Northern America
Democratic Republic of The Congo	AFR_LDC	CD	0.00463977	Africa
Central African Republic	AFR_LDC	CF	0.00463977	Africa
Congo	AFR_REST	CG	0.00668158	Africa
Switzerland	CH	CH	-0.0335686	Europe
Côte D’Ivoire	AFR_REST	CI	0.00668158	Africa
Chile	CHL	CL	0.0112937	Middle and South America
Cameroon	AFR_REST	CM	0.00668158	Africa
China	CHN	CN	0.00377589	Asia
Colombia	RSA	CO	0.0194241	Middle and South America
Costa Rica	RSA	CR	0.0194241	Middle and South America
Cuba	MSA_ACP	CU	0.0116843	Middle and South America
Cape Verde	AFR_LDC	CV	0.00463977	Africa
Cyprus	CY000000	CY	-0.0547708	Europe
Czechia	CZ000000	CZ	-0.0355679	Europe
Germany	DE000000	DE	-0.0379011	Europe
Djibouti	AFR_LDC	DJ	0.00463977	Africa
Denmark	DK000000	DK	-0.0127551	Europe
Dominican Republic	MSA_ACP	DO	0.0116843	Middle and South America
Algeria	ALG	DZ	0.0141835	Africa
Ecuador	RSA	EC	0.0194241	Middle and South America
Estonia	EE000000	EE	-0.024592	Europe
Egypt	EGY	EG	0.0118523	Africa
Eritrea	AFR_LDC	ER	0.00463977	Africa
Spain	ES000000	ES	-0.151435	Europe
Spain	ES000000	ES	-0.151435	Europe
Ethiopia	ETH	ET	0.00350448	Africa
Finland	FI000000	FI	-0.00965605	Europe
France	FR000000	FR	-0.0521454	Europe
Gabon	AFR_REST	GA	0.00668158	Africa
United Kingdom	UK000000	GB	-0.0413312	Europe
Georgia	FSU	GE	0.0114127	Asia
Ghana	AFR_REST	GH	0.00668158	Africa
Gambia	AFR_LDC	GM	0.00463977	Africa
Guinea	AFR_LDC	GN	0.00463977	Africa
Equatorial Guinea	AFR_LDC	GQ	0.00463977	Africa
Greece	EL000000	GR	-0.115329	Europe
Guatemala	RSA	GT	0.0194241	Middle and South America
Guinea-Bissau	AFR_LDC	GW	0.00463977	Africa
Guyana	RSA	GY	0.0194241	Middle and South America
Honduras	RSA	HN	0.0194241	Middle and South America
Croatia	HR000000	HR	-0.0522046	Europe
Haiti	MSA_ACP	HT	0.0116843	Middle and South America
Hungary	HU000000	HU	-0.0593768	Europe
Indonesia	INDO	ID	0.00554653	Asia
Ireland	IR000000	IE	-0.00910594	Europe
Israel	ISR	IL	0.0160122	Asia
India	IND	IN	0.00370662	Asia
Iraq	MIDEAST	IQ	0.00624451	Asia
Iran	MIDEAST	IR	0.00624451	Asia
Italy	IT000000	IT	-0.100529	Europe
Jamaica	MSA_ACP	JM	0.0116843	Middle and South America
Jordan	MIDEAST	JO	0.00624451	Asia
Japan	JAP	JP	0.00576416	Asia
Kenya	AFR_REST	KE	0.00668158	Africa
Kyrgyzstan	FSU	KG	0.0114127	Asia
Cambodia	ASOCE_LDC	KH	0.00263713	Asia
Comoros	AFR_LDC	KM	0.00463977	Africa
South Korea	SKOR	KR	0.00336116	Asia
Kuwait	MIDEAST	KW	0.00624451	Asia
Kazakhstan	KAZ	KZ	0.00704798	Asia
Laos	ASOCE_LDC	LA	0.00263713	Asia
Lebanon	MIDEAST	LB	0.00624451	Asia
Sri Lanka	ASOCE_REST	LK	0.0057392	Asia
Liberia	AFR_LDC	LR	0.00463977	Africa
Lesotho	AFR_LDC	LS	0.00463977	Africa
Lithuania	LT000000	LT	-0.0414197	Europe
Latvia	LV000000	LV	-0.0276549	Europe
Libya	MIDEAST	LY	0.00624451	Asia
Morocco	MOR	MA	0.0129559	Africa
Moldova	FSU	MD	0.0114127	Asia
Montenegro	MO000000	ME	-0.0827769	Europe
Madagascar	AFR_LDC	MG	0.00463977	Africa
North Macedonia	MK000000	MK	-0.0732386	Europe
Mali	AFR_LDC	ML	0.00463977	Africa
Myanmar/Burma	ASOCE_LDC	MM	0.00263713	Asia
Mongolia	ASOCE_REST	MN	0.0057392	Asia
Mauritania	AFR_LDC	MR	0.00463977	Africa
Malta	MT000000	MT	-0.0493575	Europe
Mauritius	AFR_REST	MU	0.00668158	Africa
Malawi	AFR_LDC	MW	0.00463977	Africa
Mexico	MEX	MX	0.00754831	Northern America
Malaysia	MAL	MY	0.00595195	Asia
Mozambique	AFR_LDC	MZ	0.00463977	Africa
Namibia	AFR_REST	NA	0.00668158	Africa
Niger	AFR_LDC	NE	0.00463977	Africa
Nigeria	NGA	NG	0.000731004	Africa
Nicaragua	RSA	NI	0.0194241	Middle and South America
Netherlands	NL000000	NL	-0.146998	Europe
Norway	NO000000	NO	-0.0451137	Europe
Nepal	ASOCE_LDC	NP	0.00263713	Asia
New Zealand	NZL	NZ	0.0132136	Oceania
Oman	MIDEAST	OM	0.00624451	Asia
Panama	RSA	PA	0.0194241	Middle and South America
Peru	RSA	PE	0.0194241	Middle and South America
Papua New Guinea	ASOCE_REST	PG	0.0057392	Oceania
Philippines	ASOCE_REST	PH	0.0057392	Asia
Pakistan	PAK	PK	0.00230097	Asia
Poland	PL000000	PL	-0.101036	Europe
Palestine	MIDEAST	PS	0.00624451	Asia
Portugal	PT000000	PT	-0.0467578	Europe
Paraguay	PAR	PY	0.0110714	Middle and South America
Qatar	MIDEAST	QA	0.00624451	Asia
Romania	RO000000	RO	-0.0639537	Europe
Serbia	CS000000	RS	-0.11237	Europe
Russian Federation	RUS	RU	-0.0783505	Europe
Rwanda	AFR_LDC	RW	0.00463977	Africa
Saudi Arabia	MIDEAST	SA	0.00624451	Asia
Sudan	AFR_LDC	SD	0.00463977	Africa
Sweden	SE000000	SE	0.0222012	Europe
Slovenia	SI000000	SI	-0.0563363	Europe
Slovakia	SK000000	SK	-0.0530872	Europe
Sierra Leone	AFR_LDC	SL	0.00463977	Africa
Senegal	AFR_REST	SN	0.00668158	Africa
Somalia	AFR_LDC	SO	0.00463977	Africa
Suriname	MSA_ACP	SR	0.0116843	Middle and South America
South Sudan	AFR_LDC	SS	0.00463977	Africa
São Tomé and Príncipe	AFR_LDC	ST	0.00463977	Africa
El Salvador	RSA	SV	0.0194241	Middle and South America
Syria	MIDEAST	SY	0.00624451	Asia
Eswatini	AFR_REST	SZ	0.00668158	Africa
Chad	AFR_LDC	TD	0.00463977	Africa
Togo	AFR_LDC	TG	0.00463977	Africa
Thailand	THAI	TH	0.0112278	Asia
Tajikistan	FSU	TJ	0.0114127	Asia
Turkmenistan	FSU	TM	0.0114127	Asia
Tunisia	TUN	TN	0.0133804	Africa
Türkiye	TUR	TR	0.0178044	Asia
United Republic of Tanzania	AFR_LDC	TZ	0.00463977	Africa
Ukraine	UKR	UA	-0.065204	Europe
Uganda	AFR_LDC	UG	0.00463977	Africa
United States	USA	US	0.00351543	Northern America
Uruguay	URU	UY	0.0110014	Middle and South America
Uzbekistan	FSU	UZ	0.0114127	Asia
Venezuela	VEN	VE	0.0112696	Middle and South America
Viet nam	VIET	VN	0.00470414	Asia
Yemen	ASOCE_LDC	YE	0.00263713	Asia
South Africa	ZAF	ZA	0.0137261	Africa
Zambia	AFR_LDC	ZM	0.00463977	Africa
Zimbabwe	AFR_LDC	ZW	0.00463977	Africa

## Sheet: Fig3b
NAME_ENGL	regionCAPRI	ISO	WelfareChange	Region
United Arab Emirates	MIDEAST	AE	-0.00370658	Asia
Afghanistan	ASOCE_LDC	AF	-0.00123512	Asia
Albania	AL000000	AL	-0.0599181	Europe
Armenia	FSU	AM	-0.00592676	Asia
Angola	AFR_LDC	AO	-0.00243472	Africa
Argentina	ARG	AR	-0.00042098	Middle and South America
Austria	AT000000	AT	-0.0209158	Europe
Australia	AUS	AU	-0.00133491	Oceania
Azerbaijan	FSU	AZ	-0.00592676	Asia
Bosnia and Herzegovina	BA000000	BA	-0.0358093	Europe
Bangladesh	BGD	BD	-0.00172435	Asia
Belgium	BL000000	BE	-0.00439653	Europe
Burkina Faso	AFR_LDC	BF	-0.00243472	Africa
Bulgaria	BG000000	BG	-0.0143058	Europe
Bahrain	MIDEAST	BH	-0.00370658	Asia
Burundi	AFR_LDC	BI	-0.00243472	Africa
Benin	AFR_LDC	BJ	-0.00243472	Africa
Bolivia	BOL	BO	-0.00229132	Middle and South America
Brazil	BRA	BR	-0.00226154	Middle and South America
Bhutan	ASOCE_LDC	BT	-0.00123512	Asia
Botswana	AFR_REST	BW	-0.00564149	Africa
Belarus	BEL	BY	-0.0472414	Europe
Belize	MSA_ACP	BZ	-0.00537108	Middle and South America
Canada	CAN	CA	-0.00209302	Northern America
Democratic Republic of The Congo	AFR_LDC	CD	-0.00243472	Africa
Central African Republic	AFR_LDC	CF	-0.00243472	Africa
Congo	AFR_REST	CG	-0.00564149	Africa
Switzerland	CH	CH	-0.00898077	Europe
Côte D’Ivoire	AFR_REST	CI	-0.00564149	Africa
Chile	CHL	CL	-0.00196241	Middle and South America
Cameroon	AFR_REST	CM	-0.00564149	Africa
China	CHN	CN	-0.0016776	Asia
Colombia	RSA	CO	-0.00527048	Middle and South America
Costa Rica	RSA	CR	-0.00527048	Middle and South America
Cuba	MSA_ACP	CU	-0.00537108	Middle and South America
Cape Verde	AFR_LDC	CV	-0.00243472	Africa
Cyprus	CY000000	CY	-0.0255182	Europe
Czechia	CZ000000	CZ	-0.0195443	Europe
Germany	DE000000	DE	-0.0104057	Europe
Djibouti	AFR_LDC	DJ	-0.00243472	Africa
Denmark	DK000000	DK	-0.0049305	Europe
Dominican Republic	MSA_ACP	DO	-0.00537108	Middle and South America
Algeria	ALG	DZ	-0.00987847	Africa
Ecuador	RSA	EC	-0.00527048	Middle and South America
Estonia	EE000000	EE	-0.0207945	Europe
Egypt	EGY	EG	-0.00600465	Africa
Eritrea	AFR_LDC	ER	-0.00243472	Africa
Spain	ES000000	ES	-0.0370058	Europe
Spain	ES000000	ES	-0.0370058	Europe
Ethiopia	ETH	ET	-0.00160451	Africa
Finland	FI000000	FI	-0.00629642	Europe
France	FR000000	FR	-0.0117769	Europe
Gabon	AFR_REST	GA	-0.00564149	Africa
United Kingdom	UK000000	GB	-0.0107075	Europe
Georgia	FSU	GE	-0.00592676	Asia
Ghana	AFR_REST	GH	-0.00564149	Africa
Gambia	AFR_LDC	GM	-0.00243472	Africa
Guinea	AFR_LDC	GN	-0.00243472	Africa
Equatorial Guinea	AFR_LDC	GQ	-0.00243472	Africa
Greece	EL000000	GR	-0.0303314	Europe
Guatemala	RSA	GT	-0.00527048	Middle and South America
Guinea-Bissau	AFR_LDC	GW	-0.00243472	Africa
Guyana	RSA	GY	-0.00527048	Middle and South America
Honduras	RSA	HN	-0.00527048	Middle and South America
Croatia	HR000000	HR	-0.0176149	Europe
Haiti	MSA_ACP	HT	-0.00537108	Middle and South America
Hungary	HU000000	HU	-0.0174099	Europe
Indonesia	INDO	ID	-0.00281278	Asia
Ireland	IR000000	IE	-0.00185752	Europe
Israel	ISR	IL	-0.00342753	Asia
India	IND	IN	-0.00196662	Asia
Iraq	MIDEAST	IQ	-0.00370658	Asia
Iran	MIDEAST	IR	-0.00370658	Asia
Iceland	REU	IS	-0.00746943	Europe
Italy	IT000000	IT	-0.0146281	Europe
Jamaica	MSA_ACP	JM	-0.00537108	Middle and South America
Jordan	MIDEAST	JO	-0.00370658	Asia
Japan	JAP	JP	-0.00154328	Asia
Kenya	AFR_REST	KE	-0.00564149	Africa
Kyrgyzstan	FSU	KG	-0.00592676	Asia
Cambodia	ASOCE_LDC	KH	-0.00123512	Asia
Comoros	AFR_LDC	KM	-0.00243472	Africa
South Korea	SKOR	KR	-0.00156554	Asia
Kuwait	MIDEAST	KW	-0.00370658	Asia
Kazakhstan	KAZ	KZ	-0.00560717	Asia
Laos	ASOCE_LDC	LA	-0.00123512	Asia
Lebanon	MIDEAST	LB	-0.00370658	Asia
Sri Lanka	ASOCE_REST	LK	-0.0027045	Asia
Liberia	AFR_LDC	LR	-0.00243472	Africa
Lesotho	AFR_LDC	LS	-0.00243472	Africa
Lithuania	LT000000	LT	-0.00915748	Europe
Latvia	LV000000	LV	-0.0213485	Europe
Libya	MIDEAST	LY	-0.00370658	Asia
Morocco	MOR	MA	-0.00609878	Africa
Moldova	FSU	MD	-0.00592676	Asia
Montenegro	MO000000	ME	-0.025415	Europe
Madagascar	AFR_LDC	MG	-0.00243472	Africa
North Macedonia	MK000000	MK	0.0115252	Europe
Mali	AFR_LDC	ML	-0.00243472	Africa
Myanmar/Burma	ASOCE_LDC	MM	-0.00123512	Asia
Mongolia	ASOCE_REST	MN	-0.0027045	Asia
Mauritania	AFR_LDC	MR	-0.00243472	Africa
Malta	MT000000	MT	-0.034412	Europe
Mauritius	AFR_REST	MU	-0.00564149	Africa
Malawi	AFR_LDC	MW	-0.00243472	Africa
Mexico	MEX	MX	-0.00175872	Northern America
Malaysia	MAL	MY	-0.00181453	Asia
Mozambique	AFR_LDC	MZ	-0.00243472	Africa
Namibia	AFR_REST	NA	-0.00564149	Africa
Niger	AFR_LDC	NE	-0.00243472	Africa
Nigeria	NGA	NG	-0.000471173	Africa
Nicaragua	RSA	NI	-0.00527048	Middle and South America
Netherlands	NL000000	NL	-0.0109047	Europe
Norway	NO000000	NO	-0.00998651	Europe
Nepal	ASOCE_LDC	NP	-0.00123512	Asia
New Zealand	NZL	NZ	-0.00255155	Oceania
Oman	MIDEAST	OM	-0.00370658	Asia
Panama	RSA	PA	-0.00527048	Middle and South America
Peru	RSA	PE	-0.00527048	Middle and South America
Papua New Guinea	ASOCE_REST	PG	-0.0027045	Oceania
Philippines	ASOCE_REST	PH	-0.0027045	Asia
Pakistan	PAK	PK	-0.00162586	Asia
Poland	PL000000	PL	-0.0291286	Europe
Palestine	MIDEAST	PS	-0.00370658	Asia
Portugal	PT000000	PT	-0.0178968	Europe
Paraguay	PAR	PY	0.00496294	Middle and South America
Qatar	MIDEAST	QA	-0.00370658	Asia
Romania	RO000000	RO	-0.0247305	Europe
Serbia	CS000000	RS	-0.0420058	Europe
Russian Federation	RUS	RU	-0.0387534	Europe
Rwanda	AFR_LDC	RW	-0.00243472	Africa
Saudi Arabia	MIDEAST	SA	-0.00370658	Asia
Sudan	AFR_LDC	SD	-0.00243472	Africa
Sweden	SE000000	SE	-0.00718537	Europe
Slovenia	SI000000	SI	-0.0164031	Europe
Slovakia	SK000000	SK	-0.0243165	Europe
Sierra Leone	AFR_LDC	SL	-0.00243472	Africa
Senegal	AFR_REST	SN	-0.00564149	Africa
Somalia	AFR_LDC	SO	-0.00243472	Africa
Suriname	MSA_ACP	SR	-0.00537108	Middle and South America
South Sudan	AFR_LDC	SS	-0.00243472	Africa
São Tomé and Príncipe	AFR_LDC	ST	-0.00243472	Africa
El Salvador	RSA	SV	-0.00527048	Middle and South America
Syria	MIDEAST	SY	-0.00370658	Asia
Eswatini	AFR_REST	SZ	-0.00564149	Africa
Chad	AFR_LDC	TD	-0.00243472	Africa
Togo	AFR_LDC	TG	-0.00243472	Africa
Thailand	THAI	TH	-0.00339877	Asia
Tajikistan	FSU	TJ	-0.00592676	Asia
Turkmenistan	FSU	TM	-0.00592676	Asia
Tunisia	TUN	TN	-0.00891134	Africa
Türkiye	TUR	TR	0.00685312	Asia
United Republic of Tanzania	AFR_LDC	TZ	-0.00243472	Africa
Ukraine	UKR	UA	-0.0855191	Europe
Uganda	AFR_LDC	UG	-0.00243472	Africa
United States	USA	US	-0.000944665	Northern America
Uruguay	URU	UY	0.00182899	Middle and South America
Uzbekistan	FSU	UZ	-0.00592676	Asia
Venezuela	VEN	VE	-0.00362142	Middle and South America
Viet nam	VIET	VN	-0.00265556	Asia
Yemen	ASOCE_LDC	YE	-0.00123512	Asia
South Africa	ZAF	ZA	-0.00283685	Africa
Zambia	AFR_LDC	ZM	-0.00243472	Africa
Zimbabwe	AFR_LDC	ZW	-0.00243472	Africa

## Sheet: Fig4
regionCAPRI	col3	col3_label	Group	region	Mean	Lower	Upper	Group_label
AFRICA	HCON	Food intake	Total	Africa	-0.0104913	-0.0192813	-0.0836755	Total
AFRICA	HCON	Food intake	VGPM	Africa	-0.185075	-0.185197	-0.662925	Vegetable and fruits
AFRICA	N_FOLA	Folate	Total	Africa	-0.00305409	-0.00397772	-0.0259316	Total
AFRICA	N_FOLA	Folate	VGPM	Africa	-0.237874	-0.214342	-0.706026	Vegetable and fruits
AFRICA	VIT_A	Vitamin A	Total	Africa	-0.172841	-0.16153	-0.465318	Total
AFRICA	VIT_A	Vitamin A	VGPM	Africa	-0.224938	-0.207141	-0.611986	Vegetable and fruits
ASIA	HCON	Food intake	Total	Asia	-0.0475977	-0.0352708	-0.134949	Total
ASIA	HCON	Food intake	VGPM	Asia	-0.161623	-0.122749	-0.406946	Vegetable and fruits
ASIA	N_FOLA	Folate	Total	Asia	-0.033258	-0.0252478	-0.104366	Total
ASIA	N_FOLA	Folate	VGPM	Asia	-0.167188	-0.131033	-0.405788	Vegetable and fruits
ASIA	VIT_A	Vitamin A	Total	Asia	-0.15748	-0.126608	-0.365087	Total
ASIA	VIT_A	Vitamin A	VGPM	Asia	-0.171113	-0.137568	-0.39668	Vegetable and fruits
EU	HCON	Food intake	Total	European Union	-0.90526	-0.717623	-2.41436	Total
EU	HCON	Food intake	VGPM	European Union	-3.16787	-2.40179	-7.73187	Vegetable and fruits
EU	N_FOLA	Folate	Total	European Union	-0.693115	-0.583208	-1.6221	Total
EU	N_FOLA	Folate	VGPM	European Union	-3.44327	-2.73391	-7.14293	Vegetable and fruits
EU	VIT_A	Vitamin A	Total	European Union	-3.66827	-2.92033	-7.28157	Total
EU	VIT_A	Vitamin A	VGPM	European Union	-5.25095	-4.16956	-10.481	Vegetable and fruits
LDC	HCON	Food intake	Total	Least Developed Countries	-0.0244398	-0.0160459	-0.0932518	Total
LDC	HCON	Food intake	VGPM	Least Developed Countries	-0.219439	-0.167744	-0.575224	Vegetable and fruits
LDC	N_FOLA	Folate	Total	Least Developed Countries	-0.0118972	-0.00418416	-0.0760108	Total
LDC	N_FOLA	Folate	VGPM	Least Developed Countries	-0.223014	-0.175164	-0.574858	Vegetable and fruits
LDC	VIT_A	Vitamin A	Total	Least Developed Countries	-0.146404	-0.118879	-0.370669	Total
LDC	VIT_A	Vitamin A	VGPM	Least Developed Countries	-0.184092	-0.149592	-0.458747	Vegetable and fruits
MS_AM	HCON	Food intake	Total	Middle and South America	-0.0799715	-0.063577	-0.216656	Total
MS_AM	HCON	Food intake	VGPM	Middle and South America	-0.414688	-0.320192	-1.04837	Vegetable and fruits
MS_AM	N_FOLA	Folate	Total	Middle and South America	-0.00375374	-0.00963048	-0.0111466	Total
MS_AM	N_FOLA	Folate	VGPM	Middle and South America	-0.467991	-0.372682	-1.12649	Vegetable and fruits
MS_AM	VIT_A	Vitamin A	Total	Middle and South America	-0.203391	-0.173367	-0.523914	Total
MS_AM	VIT_A	Vitamin A	VGPM	Middle and South America	-0.276552	-0.233437	-0.712017	Vegetable and fruits
N_AM	HCON	Food intake	Total	North America	-0.0314402	-0.025243	-0.133944	Total
N_AM	HCON	Food intake	VGPM	North America	-0.129364	-0.10052	-0.34406	Vegetable and fruits
N_AM	N_FOLA	Folate	Total	North America	0.00768243	0.000260133	-0.0156238	Total
N_AM	N_FOLA	Folate	VGPM	North America	-0.191581	-0.154581	-0.469168	Vegetable and fruits
N_AM	VIT_A	Vitamin A	Total	North America	-0.07532	-0.0649231	-0.184249	Total
N_AM	VIT_A	Vitamin A	VGPM	North America	-0.118452	-0.101407	-0.29083	Vegetable and fruits
NONEU_EU	HCON	Food intake	Total	Non-EU Europe	-0.512611	-0.438032	-1.38894	Total
NONEU_EU	HCON	Food intake	VGPM	Non-EU Europe	-2.38099	-1.98648	-5.67535	Vegetable and fruits
NONEU_EU	N_FOLA	Folate	Total	Non-EU Europe	-0.236985	-0.233204	-0.584125	Total
NONEU_EU	N_FOLA	Folate	VGPM	Non-EU Europe	-2.92783	-2.56778	-6.31203	Vegetable and fruits
NONEU_EU	VIT_A	Vitamin A	Total	Non-EU Europe	-3.82005	-3.3859	-7.814	Total
NONEU_EU	VIT_A	Vitamin A	VGPM	Non-EU Europe	-4.74178	-4.20061	-9.66968	Vegetable and fruits
World	HCON	Food intake	Total	World	-0.137176	-0.111677	-0.419118	Total
World	HCON	Food intake	VGPM	World	-0.550335	-0.436276	-1.44258	Vegetable and fruits
World	N_FOLA	Folate	Total	World	-0.0567846	-0.0489663	-0.228048	Total
World	N_FOLA	Folate	VGPM	World	-0.427079	-0.351119	-1.17339	Vegetable and fruits
World	VIT_A	Vitamin A	Total	World	-0.452998	-0.379351	-1.19205	Total
World	VIT_A	Vitamin A	VGPM	World	-0.513214	-0.429189	-1.34774	Vegetable and fruits

## Sheet: Fig5a
NUTS_ID	CNTR_CODE	NAME_LATN	regionCAPRI	ISO	Dim	chg	Region
ITH3	IT	Veneto	IT000000	IT	Change in total crops	-0.0135296	Europe
ITH4	IT	Friuli-Venezia Giulia	IT000000	IT	Change in total crops	-0.0133099	Europe
ITH5	IT	Emilia-Romagna	IT000000	IT	Change in total crops	-0.0640844	Europe
ITI1	IT	Toscana	IT000000	IT	Change in total crops	-0.0294672	Europe
ITI2	IT	Umbria	IT000000	IT	Change in total crops	-0.0813299	Europe
ITI3	IT	Marche	IT000000	IT	Change in total crops	-0.0894532	Europe
ITI4	IT	Lazio	IT000000	IT	Change in total crops	-0.0803695	Europe
LI00	LI	Liechtenstein	no_data	LI	Change in total crops		Europe
SE32	SE	Mellersta Norrland	SE000000	SE	Change in total crops	-0.0234331	Europe
SE33	SE	Övre Norrland	SE000000	SE	Change in total crops	-0.0210455	Europe
SI03	SI	Vzhodna Slovenija	SI000000	SI	Change in total crops	-0.0553929	Europe
SI04	SI	Zahodna Slovenija	SI000000	SI	Change in total crops	-0.0553929	Europe
LT01	LT	Sostinės regionas	LT000000	LT	Change in total crops	-0.0343284	Europe
LT02	LT	Vidurio ir vakarų Lietuvos regionas	LT000000	LT	Change in total crops	-0.0343284	Europe
LU00	LU	Luxembourg	no_data	LU	Change in total crops	-0.0724483	Europe
LV00	LV	Latvija	LV000000	LV	Change in total crops	-0.0261215	Europe
MK00	MK	Severna Makedonija	MK000000	MK	Change in total crops	-0.0720778	Europe
MT00	MT	Malta	MT000000	MT	Change in total crops	-0.0481519	Europe
SK01	SK	Bratislavský kraj	SK000000	SK	Change in total crops	-0.0256189	Europe
SK02	SK	Západné Slovensko	SK000000	SK	Change in total crops	-0.0407787	Europe
SK03	SK	Stredné Slovensko	SK000000	SK	Change in total crops	-0.0384148	Europe
SK04	SK	Východné Slovensko	SK000000	SK	Change in total crops	-0.0770585	Europe
NL11	NL	Groningen	NL000000	NL	Change in total crops	-0.0570471	Europe
NL12	NL	Friesland (NL)	NL000000	NL	Change in total crops	-0.0192565	Europe
NL13	NL	Drenthe	NL000000	NL	Change in total crops	-0.0475346	Europe
NL21	NL	Overijssel	NL000000	NL	Change in total crops	-0.00734033	Europe
NL22	NL	Gelderland	NL000000	NL	Change in total crops	-0.0534954	Europe
NL23	NL	Flevoland	NL000000	NL	Change in total crops	-0.0787831	Europe
NL32	NL	Noord-Holland	NL000000	NL	Change in total crops	-0.0272396	Europe
NL34	NL	Zeeland	NL000000	NL	Change in total crops	-0.0795002	Europe
NL35	NL	Utrecht	NL000000	NL	Change in total crops	-0.0897161	Europe
NL36	NL	Zuid-Holland	NL000000	NL	Change in total crops	-0.0354815	Europe
NL41	NL	Noord-Brabant	NL000000	NL	Change in total crops	-0.0875476	Europe
NL42	NL	Limburg (NL)	NL000000	NL	Change in total crops	-0.106605	Europe
NO02	NO	Innlandet	NO000000	NO	Change in total crops	-0.00949042	Europe
NO06	NO	Trøndelag/Trööndelage	NO000000	NO	Change in total crops	-0.0166645	Europe
NO07	NO	Nord-Norge	NO000000	NO	Change in total crops	-0.0456365	Europe
NO08	NO	Oslo og Viken	NO000000	NO	Change in total crops	-0.0344288	Europe
NO09	NO	Agder og Sør-Østlandet	NO000000	NO	Change in total crops	-0.0520706	Europe
NO0A	NO	Vestlandet	NO000000	NO	Change in total crops	-0.141314	Europe
NO0B	NO	Svalbard og Jan Mayen			Change in total crops
PL21	PL	Małopolskie	PL000000	PL	Change in total crops	-0.1146	Europe
PL22	PL	Śląskie	PL000000	PL	Change in total crops	-0.103188	Europe
PL41	PL	Wielkopolskie	PL000000	PL	Change in total crops	-0.0739811	Europe
PL42	PL	Zachodniopomorskie	PL000000	PL	Change in total crops	-0.102205	Europe
PL43	PL	Lubuskie	PL000000	PL	Change in total crops	-0.0981743	Europe
PL51	PL	Dolnośląskie	PL000000	PL	Change in total crops	-0.0800565	Europe
PL52	PL	Opolskie	PL000000	PL	Change in total crops	-0.0624963	Europe
PL61	PL	Kujawsko-pomorskie	PL000000	PL	Change in total crops	-0.0720021	Europe
PL62	PL	Warmińsko-mazurskie	PL000000	PL	Change in total crops	-0.110422	Europe
PL63	PL	Pomorskie	PL000000	PL	Change in total crops	-0.0765196	Europe
PL71	PL	Łódzkie	PL000000	PL	Change in total crops	-0.101166	Europe
PL72	PL	Świętokrzyskie	PL000000	PL	Change in total crops	-0.117087	Europe
PL81	PL	Lubelskie	PL000000	PL	Change in total crops	-0.0805684	Europe
PL82	PL	Podkarpackie	PL000000	PL	Change in total crops	-0.0813001	Europe
PL84	PL	Podlaskie	PL000000	PL	Change in total crops	-0.0858262	Europe
PL91	PL	Warszawski stołeczny	PL000000	PL	Change in total crops	-0.103107	Europe
PL92	PL	Mazowiecki regionalny	PL000000	PL	Change in total crops	-0.103107	Europe
RO11	RO	Nord-Vest	RO000000	RO	Change in total crops	-0.0460926	Europe
RO12	RO	Centru	RO000000	RO	Change in total crops	-0.0159321	Europe
HR03	HR	Jadranska Hrvatska	HR000000	HR	Change in total crops	-0.034826	Europe
HR05	HR	Grad Zagreb	HR000000	HR	Change in total crops	-0.034826	Europe
HR06	HR	Sjeverna Hrvatska	HR000000	HR	Change in total crops	-0.034826	Europe
HU11	HU	Budapest	HU000000	HU	Change in total crops	-0.0451215	Europe
HU12	HU	Pest	HU000000	HU	Change in total crops	-0.0451215	Europe
HU21	HU	Közép-Dunántúl	HU000000	HU	Change in total crops	-0.0451215	Europe
RO21	RO	Nord-Est	RO000000	RO	Change in total crops	-0.0334435	Europe
RO22	RO	Sud-Est	RO000000	RO	Change in total crops	-0.0662012	Europe
RO31	RO	Sud-Muntenia	RO000000	RO	Change in total crops	-0.0762474	Europe
RO32	RO	Bucureşti-Ilfov	RO000000	RO	Change in total crops	-0.109424	Europe
RO41	RO	Sud-Vest Oltenia	RO000000	RO	Change in total crops	-0.0644786	Europe
RO42	RO	Vest	RO000000	RO	Change in total crops	-0.016457	Europe
XK00	XK	Kosovo			Change in total crops
HU22	HU	Nyugat-Dunántúl	HU000000	HU	Change in total crops	-0.050972	Europe
HU23	HU	Dél-Dunántúl	HU000000	HU	Change in total crops	-0.0267615	Europe
HU31	HU	Észak-Magyarország	HU000000	HU	Change in total crops	-0.0453365	Europe
HU32	HU	Észak-Alföld	HU000000	HU	Change in total crops	-0.0582144	Europe
HU33	HU	Dél-Alföld	HU000000	HU	Change in total crops	-0.0420547	Europe
IE04	IE	Northern and Western	IR000000	IE	Change in total crops	-0.00352111	Europe
IE05	IE	Southern	IR000000	IE	Change in total crops	-0.017851	Europe
SE11	SE	Stockholm	SE000000	SE	Change in total crops	0.0102815	Europe
SE12	SE	Östra Mellansverige	SE000000	SE	Change in total crops	0.0535974	Europe
IE06	IE	Eastern and Midland	IR000000	IE	Change in total crops	-0.017851	Europe
IS00	IS	Ísland	REU	IS	Change in total crops	-0.03836	Europe
ITC1	IT	Piemonte	IT000000	IT	Change in total crops	-0.0120783	Europe
ITC2	IT	Valle d’Aosta/Vallée d’Aoste	IT000000	IT	Change in total crops	-0.0110272	Europe
ITC3	IT	Liguria	IT000000	IT	Change in total crops	-4.31235e-05	Europe
ITC4	IT	Lombardia	IT000000	IT	Change in total crops	-0.0155226	Europe
ITF1	IT	Abruzzo	IT000000	IT	Change in total crops	-0.0527583	Europe
SE21	SE	Småland med öarna	SE000000	SE	Change in total crops	0.00252203	Europe
SE22	SE	Sydsverige	SE000000	SE	Change in total crops	-0.00378723	Europe
SE23	SE	Västsverige	SE000000	SE	Change in total crops	0.0137948	Europe
SE31	SE	Norra Mellansverige	SE000000	SE	Change in total crops	0.022778	Europe
ITF2	IT	Molise	IT000000	IT	Change in total crops	-0.101662	Europe
ITF3	IT	Campania	IT000000	IT	Change in total crops	-0.0759997	Europe
ITF4	IT	Puglia	IT000000	IT	Change in total crops	-0.0397637	Europe
ITF5	IT	Basilicata	IT000000	IT	Change in total crops	-0.0965183	Europe
ITF6	IT	Calabria	IT000000	IT	Change in total crops	-0.0884605	Europe
ITG1	IT	Sicilia	IT000000	IT	Change in total crops	-0.0749305	Europe
ITG2	IT	Sardegna	IT000000	IT	Change in total crops	-0.0430302	Europe
ITH1	IT	Provincia Autonoma di Bolzano/Bozen	IT000000	IT	Change in total crops	-0.0478247	Europe
ITH2	IT	Provincia Autonoma di Trento	IT000000	IT	Change in total crops	-0.0478247	Europe
EL51	EL	Anatoliki Makedonia, Thraki	EL000000	GR	Change in total crops	-0.109747	Europe
EL52	EL	Kentriki Makedonia	EL000000	GR	Change in total crops	-0.113443	Europe
EL53	EL	Dytiki Makedonia	EL000000	GR	Change in total crops	-0.145255	Europe
EL54	EL	Ipeiros	EL000000	GR	Change in total crops	-0.0736623	Europe
EL61	EL	Thessalia	EL000000	GR	Change in total crops	-0.0928557	Europe
EL62	EL	Ionia Nisia	EL000000	GR	Change in total crops	-0.0685351	Europe
EL63	EL	Dytiki Elláda	EL000000	GR	Change in total crops	-0.0449528	Europe
EL64	EL	Sterea Elláda	EL000000	GR	Change in total crops	-0.100472	Europe
EL65	EL	Peloponnisos	EL000000	GR	Change in total crops	-0.0401787	Europe
ES11	ES	Galicia	ES000000	ES	Change in total crops	-0.0689893	Europe
ES12	ES	Principado de Asturias	ES000000	ES	Change in total crops	-0.0553836	Europe
ES13	ES	Cantabria	ES000000	ES	Change in total crops	-0.0779078	Europe
ES21	ES	País Vasco	ES000000	ES	Change in total crops	-0.0252979	Europe
ES22	ES	Comunidad Foral de Navarra	ES000000	ES	Change in total crops	-0.117	Europe
ES23	ES	La Rioja	ES000000	ES	Change in total crops	-0.0607074	Europe
ES24	ES	Aragón	ES000000	ES	Change in total crops	-0.0972829	Europe
ES30	ES	Comunidad de Madrid	ES000000	ES	Change in total crops	-0.0653941	Europe
ES41	ES	Castilla y León	ES000000	ES	Change in total crops	-0.0251048	Europe
ES42	ES	Castilla-La Mancha	ES000000	ES	Change in total crops	-0.0831339	Europe
ES43	ES	Extremadura	ES000000	ES	Change in total crops	-0.132275	Europe
ES51	ES	Cataluña	ES000000	ES	Change in total crops	-0.0770758	Europe
ES52	ES	Comunitat Valenciana	ES000000	ES	Change in total crops	-0.104716	Europe
ES53	ES	Illes Balears	ES000000	ES	Change in total crops	-0.154882	Europe
ES61	ES	Andalucía	ES000000	ES	Change in total crops	-0.0912416	Europe
ES62	ES	Región de Murcia	ES000000	ES	Change in total crops	-0.208445	Europe
ES63	ES	Ciudad de Ceuta	ES000000	ES	Change in total crops	-0.0912416	Europe
ES64	ES	Ciudad de Melilla	ES000000	ES	Change in total crops	-0.0912416	Europe
ES70	ES	Canarias	ES000000	ES	Change in total crops	-0.117941	Europe
AL01	AL	Veri	AL000000	AL	Change in total crops	-0.183199	Europe
AL02	AL	Qender	AL000000	AL	Change in total crops	-0.183199	Europe
FRF2	FR	Champagne-Ardenne	FR000000	FR	Change in total crops	-0.0176855	Europe
FRF3	FR	Lorraine	FR000000	FR	Change in total crops	-0.0254343	Europe
FRG0	FR	Pays de la Loire	FR000000	FR	Change in total crops	-0.0587939	Europe
FRH0	FR	Bretagne	FR000000	FR	Change in total crops	-0.0751219	Europe
FRI1	FR	Aquitaine	FR000000	FR	Change in total crops	-0.0101237	Europe
FRI2	FR	Limousin	FR000000	FR	Change in total crops	-0.0280874	Europe
AL03	AL	Jug	AL000000	AL	Change in total crops	-0.183199	Europe
AT11	AT	Burgenland	AT000000	AT	Change in total crops	-0.0981823	Europe
AT12	AT	Niederösterreich	AT000000	AT	Change in total crops	-0.132811	Europe
AT13	AT	Wien	AT000000	AT	Change in total crops	-0.2608	Europe
AT21	AT	Kärnten	AT000000	AT	Change in total crops	-0.237619	Europe
AT22	AT	Steiermark	AT000000	AT	Change in total crops	-0.2608	Europe
AT31	AT	Oberösterreich	AT000000	AT	Change in total crops	-0.0163407	Europe
AT32	AT	Salzburg	AT000000	AT	Change in total crops	-0.358595	Europe
AT33	AT	Tirol	AT000000	AT	Change in total crops	-0.358792	Europe
AT34	AT	Vorarlberg	AT000000	AT	Change in total crops	-0.32447	Europe
FI19	FI	Länsi-Suomi	FI000000	FI	Change in total crops	0.00967356	Europe
FI1B	FI	Helsinki-Uusimaa	FI000000	FI	Change in total crops	-0.0294021	Europe
BA01	BA	Federacija Bosne i Hercegovine			Change in total crops
BA02	BA	Republika Srpska			Change in total crops
BA03	BA	Brčko District BiH			Change in total crops
BE10	BE	Région de Bruxelles-Capitale/ Brussels Hoofdstedelijk Gewest	BL000000	BE	Change in total crops	-0.0426623	Europe
BE21	BE	Prov. Antwerpen	BL000000	BE	Change in total crops	-0.00810658	Europe
BE22	BE	Prov. Limburg (BE)	BL000000	BE	Change in total crops	-0.046805	Europe
BE23	BE	Prov. Oost-Vlaanderen	BL000000	BE	Change in total crops	-0.0312487	Europe
BE24	BE	Prov. Vlaams-Brabant	BL000000	BE	Change in total crops	-0.0426623	Europe
BE25	BE	Prov. West-Vlaanderen	BL000000	BE	Change in total crops	-0.049669	Europe
BE31	BE	Prov. Brabant wallon	BL000000	BE	Change in total crops	-0.0417357	Europe
BE32	BE	Prov. Hainaut	BL000000	BE	Change in total crops	-0.0410976	Europe
BE33	BE	Prov. Liège	BL000000	BE	Change in total crops	-0.0335936	Europe
FI1D	FI	Pohjois- ja Itä-Suomi	FI000000	FI	Change in total crops	-0.00357076	Europe
FI20	FI	Åland	FI000000	FI	Change in total crops	-0.0285157	Europe
FR10	FR	Ile-de-France	FR000000	FR	Change in total crops	-0.029082	Europe
BE34	BE	Prov. Luxembourg (BE)	BL000000	BE	Change in total crops	-0.0866597	Europe
BE35	BE	Prov. Namur	BL000000	BE	Change in total crops	-0.0578321	Europe
BG31	BG	Severozapaden	BG000000	BG	Change in total crops	-0.0322714	Europe
BG32	BG	Severen tsentralen	BG000000	BG	Change in total crops	-0.0404091	Europe
BG33	BG	Severoiztochen	BG000000	BG	Change in total crops	-0.0395882	Europe
BG34	BG	Yugoiztochen	BG000000	BG	Change in total crops	-0.039301	Europe
BG41	BG	Yugozapaden	BG000000	BG	Change in total crops	-0.0656506	Europe
BG42	BG	Yuzhen tsentralen	BG000000	BG	Change in total crops	-0.0286814	Europe
CH01	CH	Région lémanique	CH	CH	Change in total crops	-0.0128213	Europe
FRL0	FR	Provence-Alpes-Côte d’Azur	FR000000	FR	Change in total crops	-0.0085103	Europe
FRM0	FR	Corse	FR000000	FR	Change in total crops	-0.0819442	Europe
FRY1	FR	Guadeloupe	FR000000	FR	Change in total crops	-0.0360854	Europe
FRY2	FR	Martinique	FR000000	FR	Change in total crops	-0.0360854	Europe
FRY3	FR	Guyane	FR000000	FR	Change in total crops	-0.0360854	Europe
FRY4	FR	La Réunion	FR000000	FR	Change in total crops	-0.0360854	Europe
FRY5	FR	Mayotte	FR000000	FR	Change in total crops	-0.0360854	Europe
HR02	HR	Panonska Hrvatska	HR000000	HR	Change in total crops	-0.034826	Europe
CH02	CH	Espace Mittelland	CH	CH	Change in total crops	-0.0128213	Europe
CH03	CH	Nordwestschweiz	CH	CH	Change in total crops	-0.0128213	Europe
CH04	CH	Zürich	CH	CH	Change in total crops	-0.0128213	Europe
CH05	CH	Ostschweiz	CH	CH	Change in total crops	-0.0128213	Europe
CH06	CH	Zentralschweiz	CH	CH	Change in total crops	-0.0128213	Europe
CH07	CH	Ticino	CH	CH	Change in total crops	-0.0128213	Europe
CY00	CY	Kýpros	CY000000	CY	Change in total crops	-0.050034	Europe
CZ01	CZ	Praha	CZ000000	CZ	Change in total crops	-0.0217764	Europe
CZ02	CZ	Střední Čechy	CZ000000	CZ	Change in total crops	-0.0432801	Europe
CZ03	CZ	Jihozápad	CZ000000	CZ	Change in total crops	-0.0366491	Europe
FI1C	FI	Etelä-Suomi	FI000000	FI	Change in total crops	-0.0142747	Europe
CZ04	CZ	Severozápad	CZ000000	CZ	Change in total crops	-0.0285643	Europe
CZ05	CZ	Severovýchod	CZ000000	CZ	Change in total crops	-0.0446873	Europe
CZ06	CZ	Jihovýchod	CZ000000	CZ	Change in total crops	-0.0322177	Europe
CZ07	CZ	Střední Morava	CZ000000	CZ	Change in total crops	-0.0436575	Europe
CZ08	CZ	Moravskoslezsko	CZ000000	CZ	Change in total crops	-0.0375117	Europe
DE11	DE	Stuttgart	DE000000	DE	Change in total crops	-0.0201714	Europe
DE12	DE	Karlsruhe	DE000000	DE	Change in total crops	-0.0238119	Europe
DE13	DE	Freiburg	DE000000	DE	Change in total crops	-0.0241234	Europe
DE14	DE	Tübingen	DE000000	DE	Change in total crops	-0.0223687	Europe
FRB0	FR	Centre — Val de Loire	FR000000	FR	Change in total crops	-0.0698798	Europe
FRC1	FR	Bourgogne	FR000000	FR	Change in total crops	-0.0354203	Europe
FRC2	FR	Franche-Comté	FR000000	FR	Change in total crops	-0.0140602	Europe
FRD1	FR	Basse-Normandie	FR000000	FR	Change in total crops	-0.0182189	Europe
FRD2	FR	Haute-Normandie	FR000000	FR	Change in total crops	-0.0349253	Europe
FRE1	FR	Nord-Pas de Calais	FR000000	FR	Change in total crops	-0.0162697	Europe
FRE2	FR	Picardie	FR000000	FR	Change in total crops	-0.0244062	Europe
FRF1	FR	Alsace	FR000000	FR	Change in total crops	-0.00906656	Europe
DE21	DE	Oberbayern	DE000000	DE	Change in total crops	-0.0168341	Europe
DE22	DE	Niederbayern	DE000000	DE	Change in total crops	-0.0140823	Europe
DE23	DE	Oberpfalz	DE000000	DE	Change in total crops	-0.0259419	Europe
DE24	DE	Oberfranken	DE000000	DE	Change in total crops	-0.0299988	Europe
DE25	DE	Mittelfranken	DE000000	DE	Change in total crops	-0.024662	Europe
DE26	DE	Unterfranken	DE000000	DE	Change in total crops	-0.0203266	Europe
DE27	DE	Schwaben	DE000000	DE	Change in total crops	-0.00790915	Europe
DE30	DE	Berlin	DE000000	DE	Change in total crops	-0.0415898	Europe
DE40	DE	Brandenburg	DE000000	DE	Change in total crops	-0.0415898	Europe
DE50	DE	Bremen	DE000000	DE	Change in total crops	-0.0175945	Europe
FRI3	FR	Poitou-Charentes	FR000000	FR	Change in total crops	-0.0490622	Europe
FRJ1	FR	Languedoc-Roussillon	FR000000	FR	Change in total crops	-0.00650564	Europe
FRJ2	FR	Midi-Pyrénées	FR000000	FR	Change in total crops	-0.0272168	Europe
FRK1	FR	Auvergne	FR000000	FR	Change in total crops	0.000431951	Europe
FRK2	FR	Rhône-Alpes	FR000000	FR	Change in total crops	-0.0167228	Europe
DE60	DE	Hamburg	DE000000	DE	Change in total crops	-0.0125008	Europe
DE71	DE	Darmstadt	DE000000	DE	Change in total crops	-0.0225579	Europe
DE72	DE	Gießen	DE000000	DE	Change in total crops	-0.0356139	Europe
DE73	DE	Kassel	DE000000	DE	Change in total crops	-0.0317805	Europe
DE80	DE	Mecklenburg-Vorpommern	DE000000	DE	Change in total crops	-0.0322983	Europe
DE91	DE	Braunschweig	DE000000	DE	Change in total crops	-0.0104068	Europe
DE92	DE	Hannover	DE000000	DE	Change in total crops	-0.0151552	Europe
DE93	DE	Lüneburg	DE000000	DE	Change in total crops	-0.0125008	Europe
DE94	DE	Weser-Ems	DE000000	DE	Change in total crops	-0.0175945	Europe
DEA1	DE	Düsseldorf	DE000000	DE	Change in total crops	-0.00850466	Europe
DEA2	DE	Köln	DE000000	DE	Change in total crops	-0.00934027	Europe
DEA3	DE	Münster	DE000000	DE	Change in total crops	-0.0261795	Europe
DEA4	DE	Detmold	DE000000	DE	Change in total crops	-0.0281849	Europe
DEA5	DE	Arnsberg	DE000000	DE	Change in total crops	-0.0227619	Europe
DEB1	DE	Koblenz	DE000000	DE	Change in total crops	-0.0253478	Europe
DEB2	DE	Trier	DE000000	DE	Change in total crops	-0.0200109	Europe
DEB3	DE	Rheinhessen-Pfalz	DE000000	DE	Change in total crops	-0.0151962	Europe
DEC0	DE	Saarland	DE000000	DE	Change in total crops	-0.0291285	Europe
DED2	DE	Dresden	DE000000	DE	Change in total crops	-0.0412223	Europe
DED4	DE	Chemnitz	DE000000	DE	Change in total crops	-0.0412223	Europe
DED5	DE	Leipzig	DE000000	DE	Change in total crops	-0.0412223	Europe
DEE0	DE	Sachsen-Anhalt	DE000000	DE	Change in total crops	-0.0240687	Europe
DEF0	DE	Schleswig-Holstein	DE000000	DE	Change in total crops	-0.0305801	Europe
DEG0	DE	Thüringen	DE000000	DE	Change in total crops	-0.0414545	Europe
EE00	EE	Eesti	EE000000	EE	Change in total crops	-0.0226578	Europe
EL30	EL	Attiki	EL000000	GR	Change in total crops	-0.00846811	Europe
EL41	EL	Voreio Aigaio	EL000000	GR	Change in total crops	-0.0705504	Europe
EL42	EL	Notio Aigaio	EL000000	GR	Change in total crops	-0.0879201	Europe
EL43	EL	Kriti	EL000000	GR	Change in total crops	-0.0565958	Europe
UKK	UK	South West (England)	UK000000	GB	Change in total crops	-0.00531407	Europe
UKL	UK	Wales	UK000000	GB	Change in total crops	0.0194004	Europe
UKN	UK	Northern Ireland	UK000000	GB	Change in total crops		Europe
UKC	UK	North East (England)	UK000000	GB	Change in total crops	0.00227462	Europe
UKD	UK	North West (England)	UK000000	GB	Change in total crops	0.0080966	Europe
UKE	UK	Yorkshire and the Humber	UK000000	GB	Change in total crops	-0.0412497	Europe
UKF	UK	East Midlands (England)	UK000000	GB	Change in total crops	-0.0495698	Europe
UKG	UK	West Midlands (England)	UK000000	GB	Change in total crops	-0.03679	Europe
UKH	UK	East of England	UK000000	GB	Change in total crops	-0.0239164	Europe
UKI	UK	London	UK000000	GB	Change in total crops		Europe
UKJ	UK	South East (England)	UK000000	GB	Change in total crops	-0.0471428	Europe
UKM	UK	Scotland	UK000000	GB	Change in total crops	0.0141138	Europe
PT16	PT	Centro (PT)	PT000000	PT	Change in total crops	-0.00245961	Europe
PT17	PT	Área Metropolitana de Lisboa	PT000000	PT	Change in total crops	-0.0312895	Europe
PT18	PT	Alentejo	PT000000	PT	Change in total crops	-0.043537	Europe
PT20	PT	Região Autónoma dos Açores	PT000000	PT	Change in total crops	-0.0515657	Europe
PT30	PT	Região Autónoma da Madeira	PT000000	PT	Change in total crops	-0.0237852	Europe
PT11	PT	Norte	PT000000	PT	Change in total crops	-0.00748227	Europe
PT15	PT	Algarve	PT000000	PT	Change in total crops	-0.0471671	Europe
TR1	TR	İstanbul	TUR	TR	Change in total crops	0.0527829	Asia
TR2	TR	Batı Marmara	TUR	TR	Change in total crops	0.0298742	Asia
TR3	TR	Ege	TUR	TR	Change in total crops	0.0112258	Asia
TR4	TR	Doğu Marmara	TUR	TR	Change in total crops	0.0150533	Asia
TR5	TR	Batı Anadolu	TUR	TR	Change in total crops	0.0146284	Asia
TR6	TR	Akdeniz	TUR	TR	Change in total crops	0.0155255	Asia
TR7	TR	Orta Anadolu	TUR	TR	Change in total crops	0.0116381	Asia
TR8	TR	Batı Karadeniz	TUR	TR	Change in total crops	0.0164468	Asia
TR9	TR	Doğu Karadeniz	TUR	TR	Change in total crops	0.0186002	Asia
TRA	TR	Kuzeydoğu Anadolu	TUR	TR	Change in total crops	0.0142179	Asia
TRB	TR	Ortadoğu Anadolu	TUR	TR	Change in total crops	0.0183443	Asia
TRC	TR	Güneydoğu Anadolu	TUR	TR	Change in total crops	0.0160684	Asia
AM	Հայաստան	Armenia	FSU	AM	Change in total crops	0.00775046	Asia
AZ	Azərbaycan	Azerbaijan	FSU	AZ	Change in total crops	0.00775046	Asia
BA	Bosna I Hercegovina-Bosna I Hercegovina-Босна И Херцеговина	Bosnia and Herzegovina	BA000000	BA	Change in total crops	-0.0555716	Europe
BY	Беларусь	Belarus	BEL	BY	Change in total crops	-0.0147543	Europe
DK	Danmark	Denmark	DK000000	DK	Change in total crops	-0.00511839	Europe
DZ	الجزائر	Algeria	ALG	DZ	Change in total crops	0.00997071	Africa
EG	مصر	Egypt	EGY	EG	Change in total crops	0.00803787	Africa
Färöer	Færøerne-Føroyar	Faroes			Change in total crops
GE	საქართველო	Georgia	FSU	GE	Change in total crops	0.00775046	Asia
Grönland	Grønland-Kalaallit Nunaat	Greenland			Change in total crops
IQ	العراق-Îraq	Iraq	MIDEAST	IQ	Change in total crops	0.00475863	Asia
IL	إسرائيل-ישראל	Israel	ISR	IL	Change in total crops	0.0137875	Asia
IS	Ísland	Iceland	REU	IS	Change in total crops	-0.03836	Europe
JO	الأردن	Jordan	MIDEAST	JO	Change in total crops	0.00475863	Asia
IR	ایران	Iran	MIDEAST	IR	Change in total crops		Asia
LB	لبنان	Lebanon	MIDEAST	LB	Change in total crops	0.00475863	Asia
LY	دولة ليبيا	Libya	MIDEAST	LY	Change in total crops	0.00475863	Asia
MA	المغرب	Morocco	MOR	MA	Change in total crops	0.00847139	Africa
MD	Moldova	Moldova	FSU	MD	Change in total crops	-0.03836	Asia
MR	موريتانيا	Mauritania	AFR_LDC	MR	Change in total crops		Africa
PS	فلسطين	Palestine	MIDEAST	PS	Change in total crops		Asia
TN	تونس	Tunisia	TUN	TN	Change in total crops	0.010529	Africa
RS	Србија	Serbia	CS000000	RS	Change in total crops	-0.0374796	Europe
RU	Россия	Russian Federation	RUS	RU	Change in total crops	-0.0289195	Europe
SA	السعودية	Saudi Arabia	MIDEAST	SA	Change in total crops	0.00475863	Asia
UA	Україна	Ukraine	UKR	UA	Change in total crops	-0.0275915	Europe
SY	سوريا	Syria	MIDEAST	SY	Change in total crops	0.00475863	Asia
ME00	Црна Гора	Montenegro	MO000000	ME	Change in total crops	-0.0813549	Europe

## Sheet: Fig5b
NUTS_ID	CNTR_CODE	NAME_LATN	regionCAPRI	ISO	Dim	chg	Region
ITH3	IT	Veneto	IT000000	IT	Change in pollination dependent crops	-0.108397	Europe
ITH4	IT	Friuli-Venezia Giulia	IT000000	IT	Change in pollination dependent crops	-0.0623699	Europe
ITH5	IT	Emilia-Romagna	IT000000	IT	Change in pollination dependent crops	-0.180307	Europe
ITI1	IT	Toscana	IT000000	IT	Change in pollination dependent crops	-0.180682	Europe
ITI2	IT	Umbria	IT000000	IT	Change in pollination dependent crops	-0.177366	Europe
ITI3	IT	Marche	IT000000	IT	Change in pollination dependent crops	-0.180646	Europe
ITI4	IT	Lazio	IT000000	IT	Change in pollination dependent crops	-0.169439	Europe
LI00	LI	Liechtenstein	no_data	LI	Change in pollination dependent crops		Europe
SE32	SE	Mellersta Norrland	SE000000	SE	Change in pollination dependent crops	-0.162255	Europe
SE33	SE	Övre Norrland	SE000000	SE	Change in pollination dependent crops	-0.161783	Europe
SI03	SI	Vzhodna Slovenija	SI000000	SI	Change in pollination dependent crops	-0.104799	Europe
SI04	SI	Zahodna Slovenija	SI000000	SI	Change in pollination dependent crops	-0.104799	Europe
LT01	LT	Sostinės regionas	LT000000	LT	Change in pollination dependent crops	-0.0957945	Europe
LT02	LT	Vidurio ir vakarų Lietuvos regionas	LT000000	LT	Change in pollination dependent crops	-0.0957945	Europe
LU00	LU	Luxembourg	no_data	LU	Change in pollination dependent crops	-0.113921	Europe
LV00	LV	Latvija	LV000000	LV	Change in pollination dependent crops	-0.111122	Europe
MK00	MK	Severna Makedonija	MK000000	MK	Change in pollination dependent crops	-0.104654	Europe
MT00	MT	Malta	MT000000	MT	Change in pollination dependent crops	-0.0662209	Europe
SK01	SK	Bratislavský kraj	SK000000	SK	Change in pollination dependent crops	-0.110365	Europe
SK02	SK	Západné Slovensko	SK000000	SK	Change in pollination dependent crops	-0.0990047	Europe
SK03	SK	Stredné Slovensko	SK000000	SK	Change in pollination dependent crops	-0.136394	Europe
SK04	SK	Východné Slovensko	SK000000	SK	Change in pollination dependent crops	-0.186153	Europe
NL11	NL	Groningen	NL000000	NL	Change in pollination dependent crops	-0.223017	Europe
NL12	NL	Friesland (NL)	NL000000	NL	Change in pollination dependent crops	-0.24721	Europe
NL13	NL	Drenthe	NL000000	NL	Change in pollination dependent crops	-0.22374	Europe
NL21	NL	Overijssel	NL000000	NL	Change in pollination dependent crops	-0.240989	Europe
NL22	NL	Gelderland	NL000000	NL	Change in pollination dependent crops	-0.228945	Europe
NL23	NL	Flevoland	NL000000	NL	Change in pollination dependent crops	-0.223068	Europe
NL32	NL	Noord-Holland	NL000000	NL	Change in pollination dependent crops	-0.225614	Europe
NL34	NL	Zeeland	NL000000	NL	Change in pollination dependent crops	-0.223459	Europe
NL35	NL	Utrecht	NL000000	NL	Change in pollination dependent crops	-0.235873	Europe
NL36	NL	Zuid-Holland	NL000000	NL	Change in pollination dependent crops	-0.227219	Europe
NL41	NL	Noord-Brabant	NL000000	NL	Change in pollination dependent crops	-0.225426	Europe
NL42	NL	Limburg (NL)	NL000000	NL	Change in pollination dependent crops	-0.225977	Europe
NO02	NO	Innlandet	NO000000	NO	Change in pollination dependent crops	-0.044914	Europe
NO06	NO	Trøndelag/Trööndelage	NO000000	NO	Change in pollination dependent crops	-0.0528772	Europe
NO07	NO	Nord-Norge	NO000000	NO	Change in pollination dependent crops	-0.0665239	Europe
NO08	NO	Oslo og Viken	NO000000	NO	Change in pollination dependent crops	-0.0737627	Europe
NO09	NO	Agder og Sør-Østlandet	NO000000	NO	Change in pollination dependent crops	-0.0718354	Europe
NO0A	NO	Vestlandet	NO000000	NO	Change in pollination dependent crops	-0.134768	Europe
NO0B	NO	Svalbard og Jan Mayen			Change in pollination dependent crops
PL21	PL	Małopolskie	PL000000	PL	Change in pollination dependent crops	-0.147289	Europe
PL22	PL	Śląskie	PL000000	PL	Change in pollination dependent crops	-0.143518	Europe
PL41	PL	Wielkopolskie	PL000000	PL	Change in pollination dependent crops	-0.139881	Europe
PL42	PL	Zachodniopomorskie	PL000000	PL	Change in pollination dependent crops	-0.142552	Europe
PL43	PL	Lubuskie	PL000000	PL	Change in pollination dependent crops	-0.144698	Europe
PL51	PL	Dolnośląskie	PL000000	PL	Change in pollination dependent crops	-0.13806	Europe
PL52	PL	Opolskie	PL000000	PL	Change in pollination dependent crops	-0.137317	Europe
PL61	PL	Kujawsko-pomorskie	PL000000	PL	Change in pollination dependent crops	-0.130031	Europe
PL62	PL	Warmińsko-mazurskie	PL000000	PL	Change in pollination dependent crops	-0.141795	Europe
PL63	PL	Pomorskie	PL000000	PL	Change in pollination dependent crops	-0.126779	Europe
PL71	PL	Łódzkie	PL000000	PL	Change in pollination dependent crops	-0.146961	Europe
PL72	PL	Świętokrzyskie	PL000000	PL	Change in pollination dependent crops	-0.150145	Europe
PL81	PL	Lubelskie	PL000000	PL	Change in pollination dependent crops	-0.136665	Europe
PL82	PL	Podkarpackie	PL000000	PL	Change in pollination dependent crops	-0.140381	Europe
PL84	PL	Podlaskie	PL000000	PL	Change in pollination dependent crops	-0.117187	Europe
PL91	PL	Warszawski stołeczny	PL000000	PL	Change in pollination dependent crops	-0.149126	Europe
PL92	PL	Mazowiecki regionalny	PL000000	PL	Change in pollination dependent crops	-0.149126	Europe
RO11	RO	Nord-Vest	RO000000	RO	Change in pollination dependent crops	-0.145788	Europe
RO12	RO	Centru	RO000000	RO	Change in pollination dependent crops	-0.148434	Europe
HR03	HR	Jadranska Hrvatska	HR000000	HR	Change in pollination dependent crops	-0.0726492	Europe
HR05	HR	Grad Zagreb	HR000000	HR	Change in pollination dependent crops	-0.0726492	Europe
HR06	HR	Sjeverna Hrvatska	HR000000	HR	Change in pollination dependent crops	-0.0726492	Europe
HU11	HU	Budapest	HU000000	HU	Change in pollination dependent crops	-0.129689	Europe
HU12	HU	Pest	HU000000	HU	Change in pollination dependent crops	-0.129689	Europe
HU21	HU	Közép-Dunántúl	HU000000	HU	Change in pollination dependent crops	-0.129689	Europe
RO21	RO	Nord-Est	RO000000	RO	Change in pollination dependent crops	-0.134584	Europe
RO22	RO	Sud-Est	RO000000	RO	Change in pollination dependent crops	-0.120587	Europe
RO31	RO	Sud-Muntenia	RO000000	RO	Change in pollination dependent crops	-0.124307	Europe
RO32	RO	Bucureşti-Ilfov	RO000000	RO	Change in pollination dependent crops	-0.155448	Europe
RO41	RO	Sud-Vest Oltenia	RO000000	RO	Change in pollination dependent crops	-0.140285	Europe
RO42	RO	Vest	RO000000	RO	Change in pollination dependent crops	-0.0900768	Europe
XK00	XK	Kosovo			Change in pollination dependent crops
HU22	HU	Nyugat-Dunántúl	HU000000	HU	Change in pollination dependent crops	-0.135384	Europe
HU23	HU	Dél-Dunántúl	HU000000	HU	Change in pollination dependent crops	-0.0897523	Europe
HU31	HU	Észak-Magyarország	HU000000	HU	Change in pollination dependent crops	-0.100165	Europe
HU32	HU	Észak-Alföld	HU000000	HU	Change in pollination dependent crops	-0.124885	Europe
HU33	HU	Dél-Alföld	HU000000	HU	Change in pollination dependent crops	-0.11164	Europe
IE04	IE	Northern and Western	IR000000	IE	Change in pollination dependent crops	-0.0389064	Europe
IE05	IE	Southern	IR000000	IE	Change in pollination dependent crops	-0.11471	Europe
SE11	SE	Stockholm	SE000000	SE	Change in pollination dependent crops	-0.0222159	Europe
SE12	SE	Östra Mellansverige	SE000000	SE	Change in pollination dependent crops	0.0614456	Europe
IE06	IE	Eastern and Midland	IR000000	IE	Change in pollination dependent crops	-0.11471	Europe
IS00	IS	Ísland	REU	IS	Change in pollination dependent crops	-0.092236	Europe
ITC1	IT	Piemonte	IT000000	IT	Change in pollination dependent crops	-0.160911	Europe
ITC2	IT	Valle d’Aosta/Vallée d’Aoste	IT000000	IT	Change in pollination dependent crops	-0.172361	Europe
ITC3	IT	Liguria	IT000000	IT	Change in pollination dependent crops	-0.327549	Europe
ITC4	IT	Lombardia	IT000000	IT	Change in pollination dependent crops	-0.148618	Europe
ITF1	IT	Abruzzo	IT000000	IT	Change in pollination dependent crops	-0.208707	Europe
SE21	SE	Småland med öarna	SE000000	SE	Change in pollination dependent crops	-0.0523365	Europe
SE22	SE	Sydsverige	SE000000	SE	Change in pollination dependent crops	-0.0158052	Europe
SE23	SE	Västsverige	SE000000	SE	Change in pollination dependent crops	-0.0156575	Europe
SE31	SE	Norra Mellansverige	SE000000	SE	Change in pollination dependent crops	0.0787065	Europe
ITF2	IT	Molise	IT000000	IT	Change in pollination dependent crops	-0.173803	Europe
ITF3	IT	Campania	IT000000	IT	Change in pollination dependent crops	-0.173777	Europe
ITF4	IT	Puglia	IT000000	IT	Change in pollination dependent crops	-0.175758	Europe
ITF5	IT	Basilicata	IT000000	IT	Change in pollination dependent crops	-0.171776	Europe
ITF6	IT	Calabria	IT000000	IT	Change in pollination dependent crops	-0.159437	Europe
ITG1	IT	Sicilia	IT000000	IT	Change in pollination dependent crops	-0.156048	Europe
ITG2	IT	Sardegna	IT000000	IT	Change in pollination dependent crops	-0.186056	Europe
ITH1	IT	Provincia Autonoma di Bolzano/Bozen	IT000000	IT	Change in pollination dependent crops	-0.175923	Europe
ITH2	IT	Provincia Autonoma di Trento	IT000000	IT	Change in pollination dependent crops	-0.175923	Europe
EL51	EL	Anatoliki Makedonia, Thraki	EL000000	GR	Change in pollination dependent crops	-0.180328	Europe
EL52	EL	Kentriki Makedonia	EL000000	GR	Change in pollination dependent crops	-0.187877	Europe
EL53	EL	Dytiki Makedonia	EL000000	GR	Change in pollination dependent crops	-0.203109	Europe
EL54	EL	Ipeiros	EL000000	GR	Change in pollination dependent crops	-0.123163	Europe
EL61	EL	Thessalia	EL000000	GR	Change in pollination dependent crops	-0.216007	Europe
EL62	EL	Ionia Nisia	EL000000	GR	Change in pollination dependent crops	-0.186889	Europe
EL63	EL	Dytiki Elláda	EL000000	GR	Change in pollination dependent crops	-0.0992203	Europe
EL64	EL	Sterea Elláda	EL000000	GR	Change in pollination dependent crops	-0.204283	Europe
EL65	EL	Peloponnisos	EL000000	GR	Change in pollination dependent crops	-0.0660419	Europe
ES11	ES	Galicia	ES000000	ES	Change in pollination dependent crops	-0.278108	Europe
ES12	ES	Principado de Asturias	ES000000	ES	Change in pollination dependent crops	-0.264277	Europe
ES13	ES	Cantabria	ES000000	ES	Change in pollination dependent crops	-0.249923	Europe
ES21	ES	País Vasco	ES000000	ES	Change in pollination dependent crops	-0.251004	Europe
ES22	ES	Comunidad Foral de Navarra	ES000000	ES	Change in pollination dependent crops	-0.260991	Europe
ES23	ES	La Rioja	ES000000	ES	Change in pollination dependent crops	-0.303712	Europe
ES24	ES	Aragón	ES000000	ES	Change in pollination dependent crops	-0.319899	Europe
ES30	ES	Comunidad de Madrid	ES000000	ES	Change in pollination dependent crops	-0.284199	Europe
ES41	ES	Castilla y León	ES000000	ES	Change in pollination dependent crops	-0.236606	Europe
ES42	ES	Castilla-La Mancha	ES000000	ES	Change in pollination dependent crops	-0.289445	Europe
ES43	ES	Extremadura	ES000000	ES	Change in pollination dependent crops	-0.231845	Europe
ES51	ES	Cataluña	ES000000	ES	Change in pollination dependent crops	-0.288738	Europe
ES52	ES	Comunitat Valenciana	ES000000	ES	Change in pollination dependent crops	-0.176354	Europe
ES53	ES	Illes Balears	ES000000	ES	Change in pollination dependent crops	-0.290051	Europe
ES61	ES	Andalucía	ES000000	ES	Change in pollination dependent crops	-0.219741	Europe
ES62	ES	Región de Murcia	ES000000	ES	Change in pollination dependent crops	-0.271747	Europe
ES63	ES	Ciudad de Ceuta	ES000000	ES	Change in pollination dependent crops	-0.219741	Europe
ES64	ES	Ciudad de Melilla	ES000000	ES	Change in pollination dependent crops	-0.219741	Europe
ES70	ES	Canarias	ES000000	ES	Change in pollination dependent crops	-0.274638	Europe
AL01	AL	Veri	AL000000	AL	Change in pollination dependent crops	-0.272923	Europe
AL02	AL	Qender	AL000000	AL	Change in pollination dependent crops	-0.272923	Europe
FRF2	FR	Champagne-Ardenne	FR000000	FR	Change in pollination dependent crops	-0.159531	Europe
FRF3	FR	Lorraine	FR000000	FR	Change in pollination dependent crops	-0.115388	Europe
FRG0	FR	Pays de la Loire	FR000000	FR	Change in pollination dependent crops	-0.170728	Europe
FRH0	FR	Bretagne	FR000000	FR	Change in pollination dependent crops	-0.17246	Europe
FRI1	FR	Aquitaine	FR000000	FR	Change in pollination dependent crops	-0.0987768	Europe
FRI2	FR	Limousin	FR000000	FR	Change in pollination dependent crops	-0.100523	Europe
AL03	AL	Jug	AL000000	AL	Change in pollination dependent crops	-0.272923	Europe
AT11	AT	Burgenland	AT000000	AT	Change in pollination dependent crops	-0.198243	Europe
AT12	AT	Niederösterreich	AT000000	AT	Change in pollination dependent crops	-0.296052	Europe
AT13	AT	Wien	AT000000	AT	Change in pollination dependent crops	-0.338	Europe
AT21	AT	Kärnten	AT000000	AT	Change in pollination dependent crops	-0.318935	Europe
AT22	AT	Steiermark	AT000000	AT	Change in pollination dependent crops	-0.338	Europe
AT31	AT	Oberösterreich	AT000000	AT	Change in pollination dependent crops	-0.0734782	Europe
AT32	AT	Salzburg	AT000000	AT	Change in pollination dependent crops	-0.36972	Europe
AT33	AT	Tirol	AT000000	AT	Change in pollination dependent crops	-0.372232	Europe
AT34	AT	Vorarlberg	AT000000	AT	Change in pollination dependent crops	-0.375047	Europe
FI19	FI	Länsi-Suomi	FI000000	FI	Change in pollination dependent crops	-0.0279461	Europe
FI1B	FI	Helsinki-Uusimaa	FI000000	FI	Change in pollination dependent crops	-0.088597	Europe
BA01	BA	Federacija Bosne i Hercegovine			Change in pollination dependent crops
BA02	BA	Republika Srpska			Change in pollination dependent crops
BA03	BA	Brčko District BiH			Change in pollination dependent crops
BE10	BE	Région de Bruxelles-Capitale/ Brussels Hoofdstedelijk Gewest	BL000000	BE	Change in pollination dependent crops	-0.131287	Europe
BE21	BE	Prov. Antwerpen	BL000000	BE	Change in pollination dependent crops	-0.132025	Europe
BE22	BE	Prov. Limburg (BE)	BL000000	BE	Change in pollination dependent crops	-0.132565	Europe
BE23	BE	Prov. Oost-Vlaanderen	BL000000	BE	Change in pollination dependent crops	-0.133906	Europe
BE24	BE	Prov. Vlaams-Brabant	BL000000	BE	Change in pollination dependent crops	-0.131287	Europe
BE25	BE	Prov. West-Vlaanderen	BL000000	BE	Change in pollination dependent crops	-0.128538	Europe
BE31	BE	Prov. Brabant wallon	BL000000	BE	Change in pollination dependent crops	-0.141928	Europe
BE32	BE	Prov. Hainaut	BL000000	BE	Change in pollination dependent crops	-0.142193	Europe
BE33	BE	Prov. Liège	BL000000	BE	Change in pollination dependent crops	-0.132428	Europe
FI1D	FI	Pohjois- ja Itä-Suomi	FI000000	FI	Change in pollination dependent crops	-0.079976	Europe
FI20	FI	Åland	FI000000	FI	Change in pollination dependent crops	-0.0876091	Europe
FR10	FR	Ile-de-France	FR000000	FR	Change in pollination dependent crops	-0.149396	Europe
BE34	BE	Prov. Luxembourg (BE)	BL000000	BE	Change in pollination dependent crops	-0.142363	Europe
BE35	BE	Prov. Namur	BL000000	BE	Change in pollination dependent crops	-0.13027	Europe
BG31	BG	Severozapaden	BG000000	BG	Change in pollination dependent crops	-0.0761638	Europe
BG32	BG	Severen tsentralen	BG000000	BG	Change in pollination dependent crops	-0.0909043	Europe
BG33	BG	Severoiztochen	BG000000	BG	Change in pollination dependent crops	-0.0900214	Europe
BG34	BG	Yugoiztochen	BG000000	BG	Change in pollination dependent crops	-0.0880527	Europe
BG41	BG	Yugozapaden	BG000000	BG	Change in pollination dependent crops	-0.142456	Europe
BG42	BG	Yuzhen tsentralen	BG000000	BG	Change in pollination dependent crops	-0.064143	Europe
CH01	CH	Région lémanique	CH	CH	Change in pollination dependent crops	-0.0487166	Europe
FRL0	FR	Provence-Alpes-Côte d’Azur	FR000000	FR	Change in pollination dependent crops	-0.100335	Europe
FRM0	FR	Corse	FR000000	FR	Change in pollination dependent crops	-0.108875	Europe
FRY1	FR	Guadeloupe	FR000000	FR	Change in pollination dependent crops	-0.160679	Europe
FRY2	FR	Martinique	FR000000	FR	Change in pollination dependent crops	-0.160679	Europe
FRY3	FR	Guyane	FR000000	FR	Change in pollination dependent crops	-0.160679	Europe
FRY4	FR	La Réunion	FR000000	FR	Change in pollination dependent crops	-0.160679	Europe
FRY5	FR	Mayotte	FR000000	FR	Change in pollination dependent crops	-0.160679	Europe
HR02	HR	Panonska Hrvatska	HR000000	HR	Change in pollination dependent crops	-0.0726492	Europe
CH02	CH	Espace Mittelland	CH	CH	Change in pollination dependent crops	-0.0487166	Europe
CH03	CH	Nordwestschweiz	CH	CH	Change in pollination dependent crops	-0.0487166	Europe
CH04	CH	Zürich	CH	CH	Change in pollination dependent crops	-0.0487166	Europe
CH05	CH	Ostschweiz	CH	CH	Change in pollination dependent crops	-0.0487166	Europe
CH06	CH	Zentralschweiz	CH	CH	Change in pollination dependent crops	-0.0487166	Europe
CH07	CH	Ticino	CH	CH	Change in pollination dependent crops	-0.0487166	Europe
CY00	CY	Kýpros	CY000000	CY	Change in pollination dependent crops	-0.090317	Europe
CZ01	CZ	Praha	CZ000000	CZ	Change in pollination dependent crops	-0.0729752	Europe
CZ02	CZ	Střední Čechy	CZ000000	CZ	Change in pollination dependent crops	-0.0737378	Europe
CZ03	CZ	Jihozápad	CZ000000	CZ	Change in pollination dependent crops	-0.0905398	Europe
FI1C	FI	Etelä-Suomi	FI000000	FI	Change in pollination dependent crops	-0.0685103	Europe
CZ04	CZ	Severozápad	CZ000000	CZ	Change in pollination dependent crops	-0.0796482	Europe
CZ05	CZ	Severovýchod	CZ000000	CZ	Change in pollination dependent crops	-0.0890903	Europe
CZ06	CZ	Jihovýchod	CZ000000	CZ	Change in pollination dependent crops	-0.110491	Europe
CZ07	CZ	Střední Morava	CZ000000	CZ	Change in pollination dependent crops	-0.111579	Europe
CZ08	CZ	Moravskoslezsko	CZ000000	CZ	Change in pollination dependent crops	-0.0881322	Europe
DE11	DE	Stuttgart	DE000000	DE	Change in pollination dependent crops	-0.0646504	Europe
DE12	DE	Karlsruhe	DE000000	DE	Change in pollination dependent crops	-0.0653506	Europe
DE13	DE	Freiburg	DE000000	DE	Change in pollination dependent crops	-0.0633492	Europe
DE14	DE	Tübingen	DE000000	DE	Change in pollination dependent crops	-0.0682584	Europe
FRB0	FR	Centre — Val de Loire	FR000000	FR	Change in pollination dependent crops	-0.17651	Europe
FRC1	FR	Bourgogne	FR000000	FR	Change in pollination dependent crops	-0.140833	Europe
FRC2	FR	Franche-Comté	FR000000	FR	Change in pollination dependent crops	-0.0928632	Europe
FRD1	FR	Basse-Normandie	FR000000	FR	Change in pollination dependent crops	-0.127268	Europe
FRD2	FR	Haute-Normandie	FR000000	FR	Change in pollination dependent crops	-0.163032	Europe
FRE1	FR	Nord-Pas de Calais	FR000000	FR	Change in pollination dependent crops	-0.180675	Europe
FRE2	FR	Picardie	FR000000	FR	Change in pollination dependent crops	-0.174895	Europe
FRF1	FR	Alsace	FR000000	FR	Change in pollination dependent crops	-0.142081	Europe
DE21	DE	Oberbayern	DE000000	DE	Change in pollination dependent crops	-0.065375	Europe
DE22	DE	Niederbayern	DE000000	DE	Change in pollination dependent crops	-0.0658816	Europe
DE23	DE	Oberpfalz	DE000000	DE	Change in pollination dependent crops	-0.0648021	Europe
DE24	DE	Oberfranken	DE000000	DE	Change in pollination dependent crops	-0.0660101	Europe
DE25	DE	Mittelfranken	DE000000	DE	Change in pollination dependent crops	-0.0650314	Europe
DE26	DE	Unterfranken	DE000000	DE	Change in pollination dependent crops	-0.0684196	Europe
DE27	DE	Schwaben	DE000000	DE	Change in pollination dependent crops	-0.0729973	Europe
DE30	DE	Berlin	DE000000	DE	Change in pollination dependent crops	-0.075007	Europe
DE40	DE	Brandenburg	DE000000	DE	Change in pollination dependent crops	-0.075007	Europe
DE50	DE	Bremen	DE000000	DE	Change in pollination dependent crops	-0.0659119	Europe
FRI3	FR	Poitou-Charentes	FR000000	FR	Change in pollination dependent crops	-0.152342	Europe
FRJ1	FR	Languedoc-Roussillon	FR000000	FR	Change in pollination dependent crops	-0.141265	Europe
FRJ2	FR	Midi-Pyrénées	FR000000	FR	Change in pollination dependent crops	-0.0943369	Europe
FRK1	FR	Auvergne	FR000000	FR	Change in pollination dependent crops	-0.00209699	Europe
FRK2	FR	Rhône-Alpes	FR000000	FR	Change in pollination dependent crops	-0.12433	Europe
DE60	DE	Hamburg	DE000000	DE	Change in pollination dependent crops	-0.0747088	Europe
DE71	DE	Darmstadt	DE000000	DE	Change in pollination dependent crops	-0.0728112	Europe
DE72	DE	Gießen	DE000000	DE	Change in pollination dependent crops	-0.0784946	Europe
DE73	DE	Kassel	DE000000	DE	Change in pollination dependent crops	-0.0827434	Europe
DE80	DE	Mecklenburg-Vorpommern	DE000000	DE	Change in pollination dependent crops	-0.0875659	Europe
DE91	DE	Braunschweig	DE000000	DE	Change in pollination dependent crops	-0.0767427	Europe
DE92	DE	Hannover	DE000000	DE	Change in pollination dependent crops	-0.0732217	Europe
DE93	DE	Lüneburg	DE000000	DE	Change in pollination dependent crops	-0.0747088	Europe
DE94	DE	Weser-Ems	DE000000	DE	Change in pollination dependent crops	-0.0659119	Europe
DEA1	DE	Düsseldorf	DE000000	DE	Change in pollination dependent crops	-0.0669924	Europe
DEA2	DE	Köln	DE000000	DE	Change in pollination dependent crops	-0.0666166	Europe
DEA3	DE	Münster	DE000000	DE	Change in pollination dependent crops	-0.0646585	Europe
DEA4	DE	Detmold	DE000000	DE	Change in pollination dependent crops	-0.0729071	Europe
DEA5	DE	Arnsberg	DE000000	DE	Change in pollination dependent crops	-0.0783046	Europe
DEB1	DE	Koblenz	DE000000	DE	Change in pollination dependent crops	-0.0908719	Europe
DEB2	DE	Trier	DE000000	DE	Change in pollination dependent crops	-0.0802913	Europe
DEB3	DE	Rheinhessen-Pfalz	DE000000	DE	Change in pollination dependent crops	-0.0701858	Europe
DEC0	DE	Saarland	DE000000	DE	Change in pollination dependent crops	-0.0761177	Europe
DED2	DE	Dresden	DE000000	DE	Change in pollination dependent crops	-0.0882429	Europe
DED4	DE	Chemnitz	DE000000	DE	Change in pollination dependent crops	-0.0882429	Europe
DED5	DE	Leipzig	DE000000	DE	Change in pollination dependent crops	-0.0882429	Europe
DEE0	DE	Sachsen-Anhalt	DE000000	DE	Change in pollination dependent crops	-0.0848784	Europe
DEF0	DE	Schleswig-Holstein	DE000000	DE	Change in pollination dependent crops	-0.0892341	Europe
DEG0	DE	Thüringen	DE000000	DE	Change in pollination dependent crops	-0.0863265	Europe
EE00	EE	Eesti	EE000000	EE	Change in pollination dependent crops	-0.0854108	Europe
EL30	EL	Attiki	EL000000	GR	Change in pollination dependent crops	-0.162796	Europe
EL41	EL	Voreio Aigaio	EL000000	GR	Change in pollination dependent crops	-0.189302	Europe
EL42	EL	Notio Aigaio	EL000000	GR	Change in pollination dependent crops	-0.199119	Europe
EL43	EL	Kriti	EL000000	GR	Change in pollination dependent crops	-0.181288	Europe
UKK	UK	South West (England)	UK000000	GB	Change in pollination dependent crops	-0.0732695	Europe
UKL	UK	Wales	UK000000	GB	Change in pollination dependent crops	0.241059	Europe
UKN	UK	Northern Ireland	UK000000	GB	Change in pollination dependent crops		Europe
UKC	UK	North East (England)	UK000000	GB	Change in pollination dependent crops	-0.0664167	Europe
UKD	UK	North West (England)	UK000000	GB	Change in pollination dependent crops	0.0213074	Europe
UKE	UK	Yorkshire and the Humber	UK000000	GB	Change in pollination dependent crops	-0.124404	Europe
UKF	UK	East Midlands (England)	UK000000	GB	Change in pollination dependent crops	-0.12304	Europe
UKG	UK	West Midlands (England)	UK000000	GB	Change in pollination dependent crops	-0.130671	Europe
UKH	UK	East of England	UK000000	GB	Change in pollination dependent crops	-0.126458	Europe
UKI	UK	London	UK000000	GB	Change in pollination dependent crops		Europe
UKJ	UK	South East (England)	UK000000	GB	Change in pollination dependent crops	-0.118677	Europe
UKM	UK	Scotland	UK000000	GB	Change in pollination dependent crops	0.0705227	Europe
PT16	PT	Centro (PT)	PT000000	PT	Change in pollination dependent crops	-0.160579	Europe
PT17	PT	Área Metropolitana de Lisboa	PT000000	PT	Change in pollination dependent crops	-0.181418	Europe
PT18	PT	Alentejo	PT000000	PT	Change in pollination dependent crops	-0.156955	Europe
PT20	PT	Região Autónoma dos Açores	PT000000	PT	Change in pollination dependent crops	-0.155997	Europe
PT30	PT	Região Autónoma da Madeira	PT000000	PT	Change in pollination dependent crops	-0.135026	Europe
PT11	PT	Norte	PT000000	PT	Change in pollination dependent crops	-0.193256	Europe
PT15	PT	Algarve	PT000000	PT	Change in pollination dependent crops	-0.0743536	Europe
TR1	TR	İstanbul	TUR	TR	Change in pollination dependent crops	0.0993804	Asia
TR2	TR	Batı Marmara	TUR	TR	Change in pollination dependent crops	0.0533555	Asia
TR3	TR	Ege	TUR	TR	Change in pollination dependent crops	0.0181145	Asia
TR4	TR	Doğu Marmara	TUR	TR	Change in pollination dependent crops	0.0226528	Asia
TR5	TR	Batı Anadolu	TUR	TR	Change in pollination dependent crops	0.0249292	Asia
TR6	TR	Akdeniz	TUR	TR	Change in pollination dependent crops	0.0209165	Asia
TR7	TR	Orta Anadolu	TUR	TR	Change in pollination dependent crops	0.0189649	Asia
TR8	TR	Batı Karadeniz	TUR	TR	Change in pollination dependent crops	0.0250582	Asia
TR9	TR	Doğu Karadeniz	TUR	TR	Change in pollination dependent crops	0.0194865	Asia
TRA	TR	Kuzeydoğu Anadolu	TUR	TR	Change in pollination dependent crops	0.0188341	Asia
TRB	TR	Ortadoğu Anadolu	TUR	TR	Change in pollination dependent crops	0.0241951	Asia
TRC	TR	Güneydoğu Anadolu	TUR	TR	Change in pollination dependent crops	0.019876	Asia
AM	Հայաստան	Armenia	FSU	AM	Change in pollination dependent crops	0.016433	Asia
AZ	Azərbaycan	Azerbaijan	FSU	AZ	Change in pollination dependent crops	0.016433	Asia
BA	Bosna I Hercegovina-Bosna I Hercegovina-Босна И Херцеговина	Bosnia and Herzegovina	BA000000	BA	Change in pollination dependent crops	-0.203408	Europe
BY	Беларусь	Belarus	BEL	BY	Change in pollination dependent crops	-0.0446083	Europe
DK	Danmark	Denmark	DK000000	DK	Change in pollination dependent crops	-0.00191254	Europe
DZ	الجزائر	Algeria	ALG	DZ	Change in pollination dependent crops	0.0177099	Africa
EG	مصر	Egypt	EGY	EG	Change in pollination dependent crops	0.0136009	Africa
Färöer	Færøerne-Føroyar	Faroes			Change in pollination dependent crops
GE	საქართველო	Georgia	FSU	GE	Change in pollination dependent crops	0.016433	Asia
Grönland	Grønland-Kalaallit Nunaat	Greenland			Change in pollination dependent crops
IQ	العراق-Îraq	Iraq	MIDEAST	IQ	Change in pollination dependent crops	0.00757088	Asia
IL	إسرائيل-ישראל	Israel	ISR	IL	Change in pollination dependent crops	0.0176207	Asia
IS	Ísland	Iceland	REU	IS	Change in pollination dependent crops	-0.092236	Europe
JO	الأردن	Jordan	MIDEAST	JO	Change in pollination dependent crops	0.00757088	Asia
IR	ایران	Iran	MIDEAST	IR	Change in pollination dependent crops		Asia
LB	لبنان	Lebanon	MIDEAST	LB	Change in pollination dependent crops	0.00757088	Asia
LY	دولة ليبيا	Libya	MIDEAST	LY	Change in pollination dependent crops	0.00757088	Asia
MA	المغرب	Morocco	MOR	MA	Change in pollination dependent crops	0.0165748	Africa
MD	Moldova	Moldova	FSU	MD	Change in pollination dependent crops	-0.092236	Asia
MR	موريتانيا	Mauritania	AFR_LDC	MR	Change in pollination dependent crops		Africa
PS	فلسطين	Palestine	MIDEAST	PS	Change in pollination dependent crops		Asia
TN	تونس	Tunisia	TUN	TN	Change in pollination dependent crops	0.0151571	Africa
RS	Србија	Serbia	CS000000	RS	Change in pollination dependent crops	-0.168171	Europe
RU	Россия	Russian Federation	RUS	RU	Change in pollination dependent crops	-0.121858	Europe
SA	السعودية	Saudi Arabia	MIDEAST	SA	Change in pollination dependent crops	0.00757088	Asia
UA	Україна	Ukraine	UKR	UA	Change in pollination dependent crops	-0.0999966	Europe
SY	سوريا	Syria	MIDEAST	SY	Change in pollination dependent crops	0.00757088	Asia
ME00	Црна Гора	Montenegro	MO000000	ME	Change in pollination dependent crops	-0.134419	Europe

## Sheet: Fig5c
NUTS_ID	CNTR_CODE	NAME_LATN	regionCAPRI	ISO	Dim	chg	Region
ITH3	IT	Veneto	IT000000	IT	Change in pollination independent crops	-0.000643823	Europe
ITH4	IT	Friuli-Venezia Giulia	IT000000	IT	Change in pollination independent crops	-0.00201135	Europe
ITH5	IT	Emilia-Romagna	IT000000	IT	Change in pollination independent crops	0.00618732	Europe
ITI1	IT	Toscana	IT000000	IT	Change in pollination independent crops	-0.000302235	Europe
ITI2	IT	Umbria	IT000000	IT	Change in pollination independent crops	-0.000774316	Europe
ITI3	IT	Marche	IT000000	IT	Change in pollination independent crops	0.00189093	Europe
ITI4	IT	Lazio	IT000000	IT	Change in pollination independent crops	-0.00723931	Europe
LI00	LI	Liechtenstein	no_data	LI	Change in pollination independent crops		Europe
SE32	SE	Mellersta Norrland	SE000000	SE	Change in pollination independent crops	0.00580332	Europe
SE33	SE	Övre Norrland	SE000000	SE	Change in pollination independent crops	0.00404217	Europe
SI03	SI	Vzhodna Slovenija	SI000000	SI	Change in pollination independent crops	-0.00590787	Europe
SI04	SI	Zahodna Slovenija	SI000000	SI	Change in pollination independent crops	-0.00590787	Europe
LT01	LT	Sostinės regionas	LT000000	LT	Change in pollination independent crops	-0.0135954	Europe
LT02	LT	Vidurio ir vakarų Lietuvos regionas	LT000000	LT	Change in pollination independent crops	-0.0135954	Europe
LU00	LU	Luxembourg	no_data	LU	Change in pollination independent crops	-0.0631364	Europe
LV00	LV	Latvija	LV000000	LV	Change in pollination independent crops	0.0171531	Europe
MK00	MK	Severna Makedonija	MK000000	MK	Change in pollination independent crops	-0.00385495	Europe
MT00	MT	Malta	MT000000	MT	Change in pollination independent crops	0.000150497	Europe
SK01	SK	Bratislavský kraj	SK000000	SK	Change in pollination independent crops	0.00988828	Europe
SK02	SK	Západné Slovensko	SK000000	SK	Change in pollination independent crops	-0.00162539	Europe
SK03	SK	Stredné Slovensko	SK000000	SK	Change in pollination independent crops	0.0403188	Europe
SK04	SK	Východné Slovensko	SK000000	SK	Change in pollination independent crops	0.0289581	Europe
NL11	NL	Groningen	NL000000	NL	Change in pollination independent crops	0.000508965	Europe
NL12	NL	Friesland (NL)	NL000000	NL	Change in pollination independent crops	0.0025543	Europe
NL13	NL	Drenthe	NL000000	NL	Change in pollination independent crops	0.000357413	Europe
NL21	NL	Overijssel	NL000000	NL	Change in pollination independent crops	0.00269154	Europe
NL22	NL	Gelderland	NL000000	NL	Change in pollination independent crops	0.00258978	Europe
NL23	NL	Flevoland	NL000000	NL	Change in pollination independent crops	-0.000400166	Europe
NL32	NL	Noord-Holland	NL000000	NL	Change in pollination independent crops	-0.000240737	Europe
NL34	NL	Zeeland	NL000000	NL	Change in pollination independent crops	0.000861902	Europe
NL35	NL	Utrecht	NL000000	NL	Change in pollination independent crops	0.00117415	Europe
NL36	NL	Zuid-Holland	NL000000	NL	Change in pollination independent crops	-5.18382e-05	Europe
NL41	NL	Noord-Brabant	NL000000	NL	Change in pollination independent crops	0.000307068	Europe
NL42	NL	Limburg (NL)	NL000000	NL	Change in pollination independent crops	0.00227062	Europe
NO02	NO	Innlandet	NO000000	NO	Change in pollination independent crops	-0.000722224	Europe
NO06	NO	Trøndelag/Trööndelage	NO000000	NO	Change in pollination independent crops	-0.00376218	Europe
NO07	NO	Nord-Norge	NO000000	NO	Change in pollination independent crops	0.00279594	Europe
NO08	NO	Oslo og Viken	NO000000	NO	Change in pollination independent crops	-0.00326888	Europe
NO09	NO	Agder og Sør-Østlandet	NO000000	NO	Change in pollination independent crops	0.00454293	Europe
NO0A	NO	Vestlandet	NO000000	NO	Change in pollination independent crops	0.00251655	Europe
NO0B	NO	Svalbard og Jan Mayen			Change in pollination independent crops
PL21	PL	Małopolskie	PL000000	PL	Change in pollination independent crops	-0.00144001	Europe
PL22	PL	Śląskie	PL000000	PL	Change in pollination independent crops	0.000281201	Europe
PL41	PL	Wielkopolskie	PL000000	PL	Change in pollination independent crops	0.00439147	Europe
PL42	PL	Zachodniopomorskie	PL000000	PL	Change in pollination independent crops	0.00802772	Europe
PL43	PL	Lubuskie	PL000000	PL	Change in pollination independent crops	0.00617307	Europe
PL51	PL	Dolnośląskie	PL000000	PL	Change in pollination independent crops	-0.0215699	Europe
PL52	PL	Opolskie	PL000000	PL	Change in pollination independent crops	0.00471781	Europe
PL61	PL	Kujawsko-pomorskie	PL000000	PL	Change in pollination independent crops	-0.0139108	Europe
PL62	PL	Warmińsko-mazurskie	PL000000	PL	Change in pollination independent crops	-0.00422961	Europe
PL63	PL	Pomorskie	PL000000	PL	Change in pollination independent crops	0.0074915	Europe
PL71	PL	Łódzkie	PL000000	PL	Change in pollination independent crops	-0.00417502	Europe
PL72	PL	Świętokrzyskie	PL000000	PL	Change in pollination independent crops	-0.00362998	Europe
PL81	PL	Lubelskie	PL000000	PL	Change in pollination independent crops	-0.00816905	Europe
PL82	PL	Podkarpackie	PL000000	PL	Change in pollination independent crops	-0.00446443	Europe
PL84	PL	Podlaskie	PL000000	PL	Change in pollination independent crops	-0.0369939	Europe
PL91	PL	Warszawski stołeczny	PL000000	PL	Change in pollination independent crops	-0.00150629	Europe
PL92	PL	Mazowiecki regionalny	PL000000	PL	Change in pollination independent crops	-0.00150629	Europe
RO11	RO	Nord-Vest	RO000000	RO	Change in pollination independent crops	0.0037834	Europe
RO12	RO	Centru	RO000000	RO	Change in pollination independent crops	0.0173237	Europe
HR03	HR	Jadranska Hrvatska	HR000000	HR	Change in pollination independent crops	-0.00850779	Europe
HR05	HR	Grad Zagreb	HR000000	HR	Change in pollination independent crops	-0.00850779	Europe
HR06	HR	Sjeverna Hrvatska	HR000000	HR	Change in pollination independent crops	-0.00850779	Europe
HU11	HU	Budapest	HU000000	HU	Change in pollination independent crops	0.0138672	Europe
HU12	HU	Pest	HU000000	HU	Change in pollination independent crops	0.0138672	Europe
HU21	HU	Közép-Dunántúl	HU000000	HU	Change in pollination independent crops	0.0138672	Europe
RO21	RO	Nord-Est	RO000000	RO	Change in pollination independent crops	0.00491351	Europe
RO22	RO	Sud-Est	RO000000	RO	Change in pollination independent crops	0.00360088	Europe
RO31	RO	Sud-Muntenia	RO000000	RO	Change in pollination independent crops	0.0113843	Europe
RO32	RO	Bucureşti-Ilfov	RO000000	RO	Change in pollination independent crops	-0.0053586	Europe
RO41	RO	Sud-Vest Oltenia	RO000000	RO	Change in pollination independent crops	0.00399659	Europe
RO42	RO	Vest	RO000000	RO	Change in pollination independent crops	0.0334478	Europe
XK00	XK	Kosovo			Change in pollination independent crops
HU22	HU	Nyugat-Dunántúl	HU000000	HU	Change in pollination independent crops	0.0144845	Europe
HU23	HU	Dél-Dunántúl	HU000000	HU	Change in pollination independent crops	0.0130543	Europe
HU31	HU	Észak-Magyarország	HU000000	HU	Change in pollination independent crops	0.0367285	Europe
HU32	HU	Észak-Alföld	HU000000	HU	Change in pollination independent crops	0.02096	Europe
HU33	HU	Dél-Alföld	HU000000	HU	Change in pollination independent crops	0.0108274	Europe
IE04	IE	Northern and Western	IR000000	IE	Change in pollination independent crops	-0.0025655	Europe
IE05	IE	Southern	IR000000	IE	Change in pollination independent crops	-0.0118418	Europe
SE11	SE	Stockholm	SE000000	SE	Change in pollination independent crops	-0.0113239	Europe
SE12	SE	Östra Mellansverige	SE000000	SE	Change in pollination independent crops	0.0384316	Europe
IE06	IE	Eastern and Midland	IR000000	IE	Change in pollination independent crops	-0.0118418	Europe
IS00	IS	Ísland	REU	IS	Change in pollination independent crops	0.0026544	Europe
ITC1	IT	Piemonte	IT000000	IT	Change in pollination independent crops	-0.00202936	Europe
ITC2	IT	Valle d’Aosta/Vallée d’Aoste	IT000000	IT	Change in pollination independent crops	0.000798545	Europe
ITC3	IT	Liguria	IT000000	IT	Change in pollination independent crops	0.00126112	Europe
ITC4	IT	Lombardia	IT000000	IT	Change in pollination independent crops	-0.00242884	Europe
ITF1	IT	Abruzzo	IT000000	IT	Change in pollination independent crops	0.00227977	Europe
SE21	SE	Småland med öarna	SE000000	SE	Change in pollination independent crops	0.0259218	Europe
SE22	SE	Sydsverige	SE000000	SE	Change in pollination independent crops	-0.00576252	Europe
SE23	SE	Västsverige	SE000000	SE	Change in pollination independent crops	0.0013791	Europe
SE31	SE	Norra Mellansverige	SE000000	SE	Change in pollination independent crops	0.0118888	Europe
ITF2	IT	Molise	IT000000	IT	Change in pollination independent crops	6.35353e-05	Europe
ITF3	IT	Campania	IT000000	IT	Change in pollination independent crops	0.0396276	Europe
ITF4	IT	Puglia	IT000000	IT	Change in pollination independent crops	0.00257678	Europe
ITF5	IT	Basilicata	IT000000	IT	Change in pollination independent crops	0.000353914	Europe
ITF6	IT	Calabria	IT000000	IT	Change in pollination independent crops	0.0210161	Europe
ITG1	IT	Sicilia	IT000000	IT	Change in pollination independent crops	0.00488573	Europe
ITG2	IT	Sardegna	IT000000	IT	Change in pollination independent crops	0.00186011	Europe
ITH1	IT	Provincia Autonoma di Bolzano/Bozen	IT000000	IT	Change in pollination independent crops	0.000441002	Europe
ITH2	IT	Provincia Autonoma di Trento	IT000000	IT	Change in pollination independent crops	0.000441002	Europe
EL51	EL	Anatoliki Makedonia, Thraki	EL000000	GR	Change in pollination independent crops	0.00368765	Europe
EL52	EL	Kentriki Makedonia	EL000000	GR	Change in pollination independent crops	0.0313478	Europe
EL53	EL	Dytiki Makedonia	EL000000	GR	Change in pollination independent crops	0.00834797	Europe
EL54	EL	Ipeiros	EL000000	GR	Change in pollination independent crops	0.00710918	Europe
EL61	EL	Thessalia	EL000000	GR	Change in pollination independent crops	0.00319569	Europe
EL62	EL	Ionia Nisia	EL000000	GR	Change in pollination independent crops	0.000384026	Europe
EL63	EL	Dytiki Elláda	EL000000	GR	Change in pollination independent crops	0.00328082	Europe
EL64	EL	Sterea Elláda	EL000000	GR	Change in pollination independent crops	0.00381211	Europe
EL65	EL	Peloponnisos	EL000000	GR	Change in pollination independent crops	0.00182888	Europe
ES11	ES	Galicia	ES000000	ES	Change in pollination independent crops	3.11714e-05	Europe
ES12	ES	Principado de Asturias	ES000000	ES	Change in pollination independent crops	0.00251211	Europe
ES13	ES	Cantabria	ES000000	ES	Change in pollination independent crops	0.00135195	Europe
ES21	ES	País Vasco	ES000000	ES	Change in pollination independent crops	0.00277783	Europe
ES22	ES	Comunidad Foral de Navarra	ES000000	ES	Change in pollination independent crops	0.00655202	Europe
ES23	ES	La Rioja	ES000000	ES	Change in pollination independent crops	0.0012757	Europe
ES24	ES	Aragón	ES000000	ES	Change in pollination independent crops	0.00415964	Europe
ES30	ES	Comunidad de Madrid	ES000000	ES	Change in pollination independent crops	-0.00146771	Europe
ES41	ES	Castilla y León	ES000000	ES	Change in pollination independent crops	0.0022679	Europe
ES42	ES	Castilla-La Mancha	ES000000	ES	Change in pollination independent crops	0.00405825	Europe
ES43	ES	Extremadura	ES000000	ES	Change in pollination independent crops	0.00113783	Europe
ES51	ES	Cataluña	ES000000	ES	Change in pollination independent crops	0.00403213	Europe
ES52	ES	Comunitat Valenciana	ES000000	ES	Change in pollination independent crops	0.00214944	Europe
ES53	ES	Illes Balears	ES000000	ES	Change in pollination independent crops	0.00580621	Europe
ES61	ES	Andalucía	ES000000	ES	Change in pollination independent crops	0.00356775	Europe
ES62	ES	Región de Murcia	ES000000	ES	Change in pollination independent crops	0.00404895	Europe
ES63	ES	Ciudad de Ceuta	ES000000	ES	Change in pollination independent crops	0.00356775	Europe
ES64	ES	Ciudad de Melilla	ES000000	ES	Change in pollination independent crops	0.00356775	Europe
ES70	ES	Canarias	ES000000	ES	Change in pollination independent crops	0.0056619	Europe
AL01	AL	Veri	AL000000	AL	Change in pollination independent crops	-0.00300733	Europe
AL02	AL	Qender	AL000000	AL	Change in pollination independent crops	-0.00300733	Europe
FRF2	FR	Champagne-Ardenne	FR000000	FR	Change in pollination independent crops	-0.00105251	Europe
FRF3	FR	Lorraine	FR000000	FR	Change in pollination independent crops	0.000648646	Europe
FRG0	FR	Pays de la Loire	FR000000	FR	Change in pollination independent crops	0.00105036	Europe
FRH0	FR	Bretagne	FR000000	FR	Change in pollination independent crops	0.00699418	Europe
FRI1	FR	Aquitaine	FR000000	FR	Change in pollination independent crops	0.00141232	Europe
FRI2	FR	Limousin	FR000000	FR	Change in pollination independent crops	0.0146502	Europe
AL03	AL	Jug	AL000000	AL	Change in pollination independent crops	-0.00300733	Europe
AT11	AT	Burgenland	AT000000	AT	Change in pollination independent crops	-0.00101791	Europe
AT12	AT	Niederösterreich	AT000000	AT	Change in pollination independent crops	0.00365129	Europe
AT13	AT	Wien	AT000000	AT	Change in pollination independent crops	0.00129229	Europe
AT21	AT	Kärnten	AT000000	AT	Change in pollination independent crops	-0.0106216	Europe
AT22	AT	Steiermark	AT000000	AT	Change in pollination independent crops	0.00129229	Europe
AT31	AT	Oberösterreich	AT000000	AT	Change in pollination independent crops	-0.011779	Europe
AT32	AT	Salzburg	AT000000	AT	Change in pollination independent crops	0.0101694	Europe
AT33	AT	Tirol	AT000000	AT	Change in pollination independent crops	0.0153438	Europe
AT34	AT	Vorarlberg	AT000000	AT	Change in pollination independent crops	0.019512	Europe
FI19	FI	Länsi-Suomi	FI000000	FI	Change in pollination independent crops	0.0136324	Europe
FI1B	FI	Helsinki-Uusimaa	FI000000	FI	Change in pollination independent crops	-0.0146456	Europe
BA01	BA	Federacija Bosne i Hercegovine			Change in pollination independent crops
BA02	BA	Republika Srpska			Change in pollination independent crops
BA03	BA	Brčko District BiH			Change in pollination independent crops
BE10	BE	Région de Bruxelles-Capitale/ Brussels Hoofdstedelijk Gewest	BL000000	BE	Change in pollination independent crops	-0.00176434	Europe
BE21	BE	Prov. Antwerpen	BL000000	BE	Change in pollination independent crops	0.00018178	Europe
BE22	BE	Prov. Limburg (BE)	BL000000	BE	Change in pollination independent crops	-0.00116391	Europe
BE23	BE	Prov. Oost-Vlaanderen	BL000000	BE	Change in pollination independent crops	-0.00116092	Europe
BE24	BE	Prov. Vlaams-Brabant	BL000000	BE	Change in pollination independent crops	-0.00176434	Europe
BE25	BE	Prov. West-Vlaanderen	BL000000	BE	Change in pollination independent crops	-0.00154498	Europe
BE31	BE	Prov. Brabant wallon	BL000000	BE	Change in pollination independent crops	-0.000280926	Europe
BE32	BE	Prov. Hainaut	BL000000	BE	Change in pollination independent crops	-0.000718996	Europe
BE33	BE	Prov. Liège	BL000000	BE	Change in pollination independent crops	-0.000384345	Europe
FI1D	FI	Pohjois- ja Itä-Suomi	FI000000	FI	Change in pollination independent crops	0.00157985	Europe
FI20	FI	Åland	FI000000	FI	Change in pollination independent crops	-0.000264947	Europe
FR10	FR	Ile-de-France	FR000000	FR	Change in pollination independent crops	-0.00288667	Europe
BE34	BE	Prov. Luxembourg (BE)	BL000000	BE	Change in pollination independent crops	-0.00226616	Europe
BE35	BE	Prov. Namur	BL000000	BE	Change in pollination independent crops	-0.00923303	Europe
BG31	BG	Severozapaden	BG000000	BG	Change in pollination independent crops	-0.00398736	Europe
BG32	BG	Severen tsentralen	BG000000	BG	Change in pollination independent crops	-0.00125225	Europe
BG33	BG	Severoiztochen	BG000000	BG	Change in pollination independent crops	-0.00821123	Europe
BG34	BG	Yugoiztochen	BG000000	BG	Change in pollination independent crops	0.0116708	Europe
BG41	BG	Yugozapaden	BG000000	BG	Change in pollination independent crops	0.00438178	Europe
BG42	BG	Yuzhen tsentralen	BG000000	BG	Change in pollination independent crops	0.00596187	Europe
CH01	CH	Région lémanique	CH	CH	Change in pollination independent crops	0.00241431	Europe
FRL0	FR	Provence-Alpes-Côte d’Azur	FR000000	FR	Change in pollination independent crops	0.000660998	Europe
FRM0	FR	Corse	FR000000	FR	Change in pollination independent crops	0.000623562	Europe
FRY1	FR	Guadeloupe	FR000000	FR	Change in pollination independent crops	0.000718677	Europe
FRY2	FR	Martinique	FR000000	FR	Change in pollination independent crops	0.000718677	Europe
FRY3	FR	Guyane	FR000000	FR	Change in pollination independent crops	0.000718677	Europe
FRY4	FR	La Réunion	FR000000	FR	Change in pollination independent crops	0.000718677	Europe
FRY5	FR	Mayotte	FR000000	FR	Change in pollination independent crops	0.000718677	Europe
HR02	HR	Panonska Hrvatska	HR000000	HR	Change in pollination independent crops	-0.00850779	Europe
CH02	CH	Espace Mittelland	CH	CH	Change in pollination independent crops	0.00241431	Europe
CH03	CH	Nordwestschweiz	CH	CH	Change in pollination independent crops	0.00241431	Europe
CH04	CH	Zürich	CH	CH	Change in pollination independent crops	0.00241431	Europe
CH05	CH	Ostschweiz	CH	CH	Change in pollination independent crops	0.00241431	Europe
CH06	CH	Zentralschweiz	CH	CH	Change in pollination independent crops	0.00241431	Europe
CH07	CH	Ticino	CH	CH	Change in pollination independent crops	0.00241431	Europe
CY00	CY	Kýpros	CY000000	CY	Change in pollination independent crops	0.00929908	Europe
CZ01	CZ	Praha	CZ000000	CZ	Change in pollination independent crops	-0.0109584	Europe
CZ02	CZ	Střední Čechy	CZ000000	CZ	Change in pollination independent crops	0.0245012	Europe
CZ03	CZ	Jihozápad	CZ000000	CZ	Change in pollination independent crops	0.0437362	Europe
FI1C	FI	Etelä-Suomi	FI000000	FI	Change in pollination independent crops	0.0207329	Europe
CZ04	CZ	Severozápad	CZ000000	CZ	Change in pollination independent crops	-0.0280029	Europe
CZ05	CZ	Severovýchod	CZ000000	CZ	Change in pollination independent crops	0.0390181	Europe
CZ06	CZ	Jihovýchod	CZ000000	CZ	Change in pollination independent crops	0.0140203	Europe
CZ07	CZ	Střední Morava	CZ000000	CZ	Change in pollination independent crops	0.0137757	Europe
CZ08	CZ	Moravskoslezsko	CZ000000	CZ	Change in pollination independent crops	0.0370408	Europe
DE11	DE	Stuttgart	DE000000	DE	Change in pollination independent crops	-0.000797795	Europe
DE12	DE	Karlsruhe	DE000000	DE	Change in pollination independent crops	0.000185901	Europe
DE13	DE	Freiburg	DE000000	DE	Change in pollination independent crops	-0.00116949	Europe
DE14	DE	Tübingen	DE000000	DE	Change in pollination independent crops	-0.00164449	Europe
FRB0	FR	Centre — Val de Loire	FR000000	FR	Change in pollination independent crops	0.000332562	Europe
FRC1	FR	Bourgogne	FR000000	FR	Change in pollination independent crops	0.0017489	Europe
FRC2	FR	Franche-Comté	FR000000	FR	Change in pollination independent crops	0.0115862	Europe
FRD1	FR	Basse-Normandie	FR000000	FR	Change in pollination independent crops	-0.00618993	Europe
FRD2	FR	Haute-Normandie	FR000000	FR	Change in pollination independent crops	-0.00186125	Europe
FRE1	FR	Nord-Pas de Calais	FR000000	FR	Change in pollination independent crops	0.00107849	Europe
FRE2	FR	Picardie	FR000000	FR	Change in pollination independent crops	-0.00185769	Europe
FRF1	FR	Alsace	FR000000	FR	Change in pollination independent crops	-0.00312691	Europe
DE21	DE	Oberbayern	DE000000	DE	Change in pollination independent crops	-0.00130901	Europe
DE22	DE	Niederbayern	DE000000	DE	Change in pollination independent crops	-0.000378061	Europe
DE23	DE	Oberpfalz	DE000000	DE	Change in pollination independent crops	-0.00350322	Europe
DE24	DE	Oberfranken	DE000000	DE	Change in pollination independent crops	-0.000748658	Europe
DE25	DE	Mittelfranken	DE000000	DE	Change in pollination independent crops	-0.00929756	Europe
DE26	DE	Unterfranken	DE000000	DE	Change in pollination independent crops	-0.00186996	Europe
DE27	DE	Schwaben	DE000000	DE	Change in pollination independent crops	0.00154655	Europe
DE30	DE	Berlin	DE000000	DE	Change in pollination independent crops	-0.00512115	Europe
DE40	DE	Brandenburg	DE000000	DE	Change in pollination independent crops	-0.00512115	Europe
DE50	DE	Bremen	DE000000	DE	Change in pollination independent crops	-0.00493268	Europe
FRI3	FR	Poitou-Charentes	FR000000	FR	Change in pollination independent crops	0.00338818	Europe
FRJ1	FR	Languedoc-Roussillon	FR000000	FR	Change in pollination independent crops	0.000568518	Europe
FRJ2	FR	Midi-Pyrénées	FR000000	FR	Change in pollination independent crops	0.00358131	Europe
FRK1	FR	Auvergne	FR000000	FR	Change in pollination independent crops	0.0252726	Europe
FRK2	FR	Rhône-Alpes	FR000000	FR	Change in pollination independent crops	-0.000763408	Europe
DE60	DE	Hamburg	DE000000	DE	Change in pollination independent crops	-0.00247081	Europe
DE71	DE	Darmstadt	DE000000	DE	Change in pollination independent crops	-0.00021715	Europe
DE72	DE	Gießen	DE000000	DE	Change in pollination independent crops	-0.00466053	Europe
DE73	DE	Kassel	DE000000	DE	Change in pollination independent crops	-0.00572497	Europe
DE80	DE	Mecklenburg-Vorpommern	DE000000	DE	Change in pollination independent crops	-0.00708226	Europe
DE91	DE	Braunschweig	DE000000	DE	Change in pollination independent crops	0.00324771	Europe
DE92	DE	Hannover	DE000000	DE	Change in pollination independent crops	-0.000208601	Europe
DE93	DE	Lüneburg	DE000000	DE	Change in pollination independent crops	-0.00247081	Europe
DE94	DE	Weser-Ems	DE000000	DE	Change in pollination independent crops	-0.00493268	Europe
DEA1	DE	Düsseldorf	DE000000	DE	Change in pollination independent crops	0.00178477	Europe
DEA2	DE	Köln	DE000000	DE	Change in pollination independent crops	9.57575e-05	Europe
DEA3	DE	Münster	DE000000	DE	Change in pollination independent crops	-0.00112635	Europe
DEA4	DE	Detmold	DE000000	DE	Change in pollination independent crops	-0.00209311	Europe
DEA5	DE	Arnsberg	DE000000	DE	Change in pollination independent crops	-0.00135783	Europe
DEB1	DE	Koblenz	DE000000	DE	Change in pollination independent crops	-0.00167728	Europe
DEB2	DE	Trier	DE000000	DE	Change in pollination independent crops	0.000427135	Europe
DEB3	DE	Rheinhessen-Pfalz	DE000000	DE	Change in pollination independent crops	0.000103653	Europe
DEC0	DE	Saarland	DE000000	DE	Change in pollination independent crops	0.00846004	Europe
DED2	DE	Dresden	DE000000	DE	Change in pollination independent crops	0.000272912	Europe
DED4	DE	Chemnitz	DE000000	DE	Change in pollination independent crops	0.000272912	Europe
DED5	DE	Leipzig	DE000000	DE	Change in pollination independent crops	0.000272912	Europe
DEE0	DE	Sachsen-Anhalt	DE000000	DE	Change in pollination independent crops	-0.00251748	Europe
DEF0	DE	Schleswig-Holstein	DE000000	DE	Change in pollination independent crops	-0.00412295	Europe
DEG0	DE	Thüringen	DE000000	DE	Change in pollination independent crops	-0.00601662	Europe
EE00	EE	Eesti	EE000000	EE	Change in pollination independent crops	-0.0252564	Europe
EL30	EL	Attiki	EL000000	GR	Change in pollination independent crops	0.00245393	Europe
EL41	EL	Voreio Aigaio	EL000000	GR	Change in pollination independent crops	9.99577e-05	Europe
EL42	EL	Notio Aigaio	EL000000	GR	Change in pollination independent crops	0.00403809	Europe
EL43	EL	Kriti	EL000000	GR	Change in pollination independent crops	0.00255496	Europe
UKK	UK	South West (England)	UK000000	GB	Change in pollination independent crops	0.00461359	Europe
UKL	UK	Wales	UK000000	GB	Change in pollination independent crops	0.0136376	Europe
UKN	UK	Northern Ireland	UK000000	GB	Change in pollination independent crops		Europe
UKC	UK	North East (England)	UK000000	GB	Change in pollination independent crops	-0.000650592	Europe
UKD	UK	North West (England)	UK000000	GB	Change in pollination independent crops	0.00379379	Europe
UKE	UK	Yorkshire and the Humber	UK000000	GB	Change in pollination independent crops	-0.00426224	Europe
UKF	UK	East Midlands (England)	UK000000	GB	Change in pollination independent crops	0.00908053	Europe
UKG	UK	West Midlands (England)	UK000000	GB	Change in pollination independent crops	0.018405	Europe
UKH	UK	East of England	UK000000	GB	Change in pollination independent crops	-0.000900105	Europe
UKI	UK	London	UK000000	GB	Change in pollination independent crops		Europe
UKJ	UK	South East (England)	UK000000	GB	Change in pollination independent crops	0.026577	Europe
UKM	UK	Scotland	UK000000	GB	Change in pollination independent crops	0.00768096	Europe
PT16	PT	Centro (PT)	PT000000	PT	Change in pollination independent crops	0.00427597	Europe
PT17	PT	Área Metropolitana de Lisboa	PT000000	PT	Change in pollination independent crops	0.00534884	Europe
PT18	PT	Alentejo	PT000000	PT	Change in pollination independent crops	0.00541597	Europe
PT20	PT	Região Autónoma dos Açores	PT000000	PT	Change in pollination independent crops	0.000742486	Europe
PT30	PT	Região Autónoma da Madeira	PT000000	PT	Change in pollination independent crops	0.000891768	Europe
PT11	PT	Norte	PT000000	PT	Change in pollination independent crops	0.00107973	Europe
PT15	PT	Algarve	PT000000	PT	Change in pollination independent crops	0.0034323	Europe
TR1	TR	İstanbul	TUR	TR	Change in pollination independent crops	-0.0207744	Asia
TR2	TR	Batı Marmara	TUR	TR	Change in pollination independent crops	-0.00204363	Asia
TR3	TR	Ege	TUR	TR	Change in pollination independent crops	0.00138031	Asia
TR4	TR	Doğu Marmara	TUR	TR	Change in pollination independent crops	0.00145463	Asia
TR5	TR	Batı Anadolu	TUR	TR	Change in pollination independent crops	0.000935414	Asia
TR6	TR	Akdeniz	TUR	TR	Change in pollination independent crops	0.000215117	Asia
TR7	TR	Orta Anadolu	TUR	TR	Change in pollination independent crops	0.00282837	Asia
TR8	TR	Batı Karadeniz	TUR	TR	Change in pollination independent crops	0.0013147	Asia
TR9	TR	Doğu Karadeniz	TUR	TR	Change in pollination independent crops	0.00265248	Asia
TRA	TR	Kuzeydoğu Anadolu	TUR	TR	Change in pollination independent crops	0.00198818	Asia
TRB	TR	Ortadoğu Anadolu	TUR	TR	Change in pollination independent crops	0.00121593	Asia
TRC	TR	Güneydoğu Anadolu	TUR	TR	Change in pollination independent crops	0.000295385	Asia
AM	Հայաստան	Armenia	FSU	AM	Change in pollination independent crops	0.00242597	Asia
AZ	Azərbaycan	Azerbaijan	FSU	AZ	Change in pollination independent crops	0.00242597	Asia
BA	Bosna I Hercegovina-Bosna I Hercegovina-Босна И Херцеговина	Bosnia and Herzegovina	BA000000	BA	Change in pollination independent crops	0.00159577	Europe
BY	Беларусь	Belarus	BEL	BY	Change in pollination independent crops	0.000657817	Europe
DK	Danmark	Denmark	DK000000	DK	Change in pollination independent crops	-0.00504366	Europe
DZ	الجزائر	Algeria	ALG	DZ	Change in pollination independent crops	0.00246543	Africa
EG	مصر	Egypt	EGY	EG	Change in pollination independent crops	0.00140717	Africa
Färöer	Færøerne-Føroyar	Faroes			Change in pollination independent crops
GE	საქართველო	Georgia	FSU	GE	Change in pollination independent crops	0.00242597	Asia
Grönland	Grønland-Kalaallit Nunaat	Greenland			Change in pollination independent crops
IQ	العراق-Îraq	Iraq	MIDEAST	IQ	Change in pollination independent crops	0.00100637	Asia
IL	إسرائيل-ישראל	Israel	ISR	IL	Change in pollination independent crops	0.00223883	Asia
IS	Ísland	Iceland	REU	IS	Change in pollination independent crops	0.0026544	Europe
JO	الأردن	Jordan	MIDEAST	JO	Change in pollination independent crops	0.00100637	Asia
IR	ایران	Iran	MIDEAST	IR	Change in pollination independent crops		Asia
LB	لبنان	Lebanon	MIDEAST	LB	Change in pollination independent crops	0.00100637	Asia
LY	دولة ليبيا	Libya	MIDEAST	LY	Change in pollination independent crops	0.00100637	Asia
MA	المغرب	Morocco	MOR	MA	Change in pollination independent crops	0.0021405	Africa
MD	Moldova	Moldova	FSU	MD	Change in pollination independent crops	0.0026544	Asia
MR	موريتانيا	Mauritania	AFR_LDC	MR	Change in pollination independent crops		Africa
PS	فلسطين	Palestine	MIDEAST	PS	Change in pollination independent crops		Asia
TN	تونس	Tunisia	TUN	TN	Change in pollination independent crops	0.00246231	Africa
RS	Србија	Serbia	CS000000	RS	Change in pollination independent crops	0.00165186	Europe
RU	Россия	Russian Federation	RUS	RU	Change in pollination independent crops	-0.00010399	Europe
SA	السعودية	Saudi Arabia	MIDEAST	SA	Change in pollination independent crops	0.00100637	Asia
UA	Україна	Ukraine	UKR	UA	Change in pollination independent crops	-0.00144552	Europe
SY	سوريا	Syria	MIDEAST	SY	Change in pollination independent crops	0.00100637	Asia
ME00	Црна Гора	Montenegro	MO000000	ME	Change in pollination independent crops	-0.00584057	Europe

## Sheet: Fig5d
NUTS_ID	CNTR_CODE	NAME_LATN	regionCAPRI	ISO	Dim	chg	Region
ITH3	IT	Veneto	IT000000	IT	Change in vegetable and permanent crops	-0.0169052	Europe
ITH4	IT	Friuli-Venezia Giulia	IT000000	IT	Change in vegetable and permanent crops	-0.000802833	Europe
ITH5	IT	Emilia-Romagna	IT000000	IT	Change in vegetable and permanent crops	-0.126772	Europe
ITI1	IT	Toscana	IT000000	IT	Change in vegetable and permanent crops	-0.0550637	Europe
ITI2	IT	Umbria	IT000000	IT	Change in vegetable and permanent crops	-0.13089	Europe
ITI3	IT	Marche	IT000000	IT	Change in vegetable and permanent crops	-0.14121	Europe
ITI4	IT	Lazio	IT000000	IT	Change in vegetable and permanent crops	-0.129405	Europe
LI00	LI	Liechtenstein	no_data	LI	Change in vegetable and permanent crops		Europe
SE32	SE	Mellersta Norrland	SE000000	SE	Change in vegetable and permanent crops	-0.0347699	Europe
SE33	SE	Övre Norrland	SE000000	SE	Change in vegetable and permanent crops	-0.0341139	Europe
SI03	SI	Vzhodna Slovenija	SI000000	SI	Change in vegetable and permanent crops	-0.062225	Europe
SI04	SI	Zahodna Slovenija	SI000000	SI	Change in vegetable and permanent crops	-0.062225	Europe
LT01	LT	Sostinės regionas	LT000000	LT	Change in vegetable and permanent crops	-0.289918	Europe
LT02	LT	Vidurio ir vakarų Lietuvos regionas	LT000000	LT	Change in vegetable and permanent crops	-0.289918	Europe
LU00	LU	Luxembourg	no_data	LU	Change in vegetable and permanent crops	-0.103854	Europe
LV00	LV	Latvija	LV000000	LV	Change in vegetable and permanent crops	-0.0927807	Europe
MK00	MK	Severna Makedonija	MK000000	MK	Change in vegetable and permanent crops	-0.0960888	Europe
MT00	MT	Malta	MT000000	MT	Change in vegetable and permanent crops	-0.0523409	Europe
SK01	SK	Bratislavský kraj	SK000000	SK	Change in vegetable and permanent crops	-0.0845824	Europe
SK02	SK	Západné Slovensko	SK000000	SK	Change in vegetable and permanent crops	-0.225195	Europe
SK03	SK	Stredné Slovensko	SK000000	SK	Change in vegetable and permanent crops	-0.293013	Europe
SK04	SK	Východné Slovensko	SK000000	SK	Change in vegetable and permanent crops	-0.332705	Europe
NL11	NL	Groningen	NL000000	NL	Change in vegetable and permanent crops	-0.217111	Europe
NL12	NL	Friesland (NL)	NL000000	NL	Change in vegetable and permanent crops	-0.243689	Europe
NL13	NL	Drenthe	NL000000	NL	Change in vegetable and permanent crops	-0.217564	Europe
NL21	NL	Overijssel	NL000000	NL	Change in vegetable and permanent crops	-0.244515	Europe
NL22	NL	Gelderland	NL000000	NL	Change in vegetable and permanent crops	-0.224021	Europe
NL23	NL	Flevoland	NL000000	NL	Change in vegetable and permanent crops	-0.216743	Europe
NL32	NL	Noord-Holland	NL000000	NL	Change in vegetable and permanent crops	-0.219833	Europe
NL34	NL	Zeeland	NL000000	NL	Change in vegetable and permanent crops	-0.217092	Europe
NL35	NL	Utrecht	NL000000	NL	Change in vegetable and permanent crops	-0.229362	Europe
NL36	NL	Zuid-Holland	NL000000	NL	Change in vegetable and permanent crops	-0.220311	Europe
NL41	NL	Noord-Brabant	NL000000	NL	Change in vegetable and permanent crops	-0.219717	Europe
NL42	NL	Limburg (NL)	NL000000	NL	Change in vegetable and permanent crops	-0.221153	Europe
NO02	NO	Innlandet	NO000000	NO	Change in vegetable and permanent crops	-0.0508006	Europe
NO06	NO	Trøndelag/Trööndelage	NO000000	NO	Change in vegetable and permanent crops	-0.0644648	Europe
NO07	NO	Nord-Norge	NO000000	NO	Change in vegetable and permanent crops	-0.0801286	Europe
NO08	NO	Oslo og Viken	NO000000	NO	Change in vegetable and permanent crops	-0.0843185	Europe
NO09	NO	Agder og Sør-Østlandet	NO000000	NO	Change in vegetable and permanent crops	-0.0853638	Europe
NO0A	NO	Vestlandet	NO000000	NO	Change in vegetable and permanent crops	-0.157923	Europe
NO0B	NO	Svalbard og Jan Mayen			Change in vegetable and permanent crops
PL21	PL	Małopolskie	PL000000	PL	Change in vegetable and permanent crops	-0.209909	Europe
PL22	PL	Śląskie	PL000000	PL	Change in vegetable and permanent crops	-0.209931	Europe
PL41	PL	Wielkopolskie	PL000000	PL	Change in vegetable and permanent crops	-0.206486	Europe
PL42	PL	Zachodniopomorskie	PL000000	PL	Change in vegetable and permanent crops	-0.205302	Europe
PL43	PL	Lubuskie	PL000000	PL	Change in vegetable and permanent crops	-0.205451	Europe
PL51	PL	Dolnośląskie	PL000000	PL	Change in vegetable and permanent crops	-0.211946	Europe
PL52	PL	Opolskie	PL000000	PL	Change in vegetable and permanent crops	-0.21143	Europe
PL61	PL	Kujawsko-pomorskie	PL000000	PL	Change in vegetable and permanent crops	-0.209965	Europe
PL62	PL	Warmińsko-mazurskie	PL000000	PL	Change in vegetable and permanent crops	-0.206194	Europe
PL63	PL	Pomorskie	PL000000	PL	Change in vegetable and permanent crops	-0.207126	Europe
PL71	PL	Łódzkie	PL000000	PL	Change in vegetable and permanent crops	-0.207828	Europe
PL72	PL	Świętokrzyskie	PL000000	PL	Change in vegetable and permanent crops	-0.210989	Europe
PL81	PL	Lubelskie	PL000000	PL	Change in vegetable and permanent crops	-0.209583	Europe
PL82	PL	Podkarpackie	PL000000	PL	Change in vegetable and permanent crops	-0.204473	Europe
PL84	PL	Podlaskie	PL000000	PL	Change in vegetable and permanent crops	-0.206903	Europe
PL91	PL	Warszawski stołeczny	PL000000	PL	Change in vegetable and permanent crops	-0.20774	Europe
PL92	PL	Mazowiecki regionalny	PL000000	PL	Change in vegetable and permanent crops	-0.20774	Europe
RO11	RO	Nord-Vest	RO000000	RO	Change in vegetable and permanent crops	-0.152463	Europe
RO12	RO	Centru	RO000000	RO	Change in vegetable and permanent crops	-0.156989	Europe
HR03	HR	Jadranska Hrvatska	HR000000	HR	Change in vegetable and permanent crops	-0.102252	Europe
HR05	HR	Grad Zagreb	HR000000	HR	Change in vegetable and permanent crops	-0.102252	Europe
HR06	HR	Sjeverna Hrvatska	HR000000	HR	Change in vegetable and permanent crops	-0.102252	Europe
HU11	HU	Budapest	HU000000	HU	Change in vegetable and permanent crops	-0.21091	Europe
HU12	HU	Pest	HU000000	HU	Change in vegetable and permanent crops	-0.21091	Europe
HU21	HU	Közép-Dunántúl	HU000000	HU	Change in vegetable and permanent crops	-0.21091	Europe
RO21	RO	Nord-Est	RO000000	RO	Change in vegetable and permanent crops	-0.160088	Europe
RO22	RO	Sud-Est	RO000000	RO	Change in vegetable and permanent crops	-0.147905	Europe
RO31	RO	Sud-Muntenia	RO000000	RO	Change in vegetable and permanent crops	-0.159806	Europe
RO32	RO	Bucureşti-Ilfov	RO000000	RO	Change in vegetable and permanent crops	-0.16529	Europe
RO41	RO	Sud-Vest Oltenia	RO000000	RO	Change in vegetable and permanent crops	-0.152666	Europe
RO42	RO	Vest	RO000000	RO	Change in vegetable and permanent crops	-0.158474	Europe
XK00	XK	Kosovo			Change in vegetable and permanent crops
HU22	HU	Nyugat-Dunántúl	HU000000	HU	Change in vegetable and permanent crops	-0.22748	Europe
HU23	HU	Dél-Dunántúl	HU000000	HU	Change in vegetable and permanent crops	-0.198753	Europe
HU31	HU	Észak-Magyarország	HU000000	HU	Change in vegetable and permanent crops	-0.201715	Europe
HU32	HU	Észak-Alföld	HU000000	HU	Change in vegetable and permanent crops	-0.237316	Europe
HU33	HU	Dél-Alföld	HU000000	HU	Change in vegetable and permanent crops	-0.219222	Europe
IE04	IE	Northern and Western	IR000000	IE	Change in vegetable and permanent crops	-0.00338811	Europe
IE05	IE	Southern	IR000000	IE	Change in vegetable and permanent crops	-0.030177	Europe
SE11	SE	Stockholm	SE000000	SE	Change in vegetable and permanent crops	0.0254227	Europe
SE12	SE	Östra Mellansverige	SE000000	SE	Change in vegetable and permanent crops	0.0200133	Europe
IE06	IE	Eastern and Midland	IR000000	IE	Change in vegetable and permanent crops	-0.030177	Europe
IS00	IS	Ísland	REU	IS	Change in vegetable and permanent crops	-0.092236	Europe
ITC1	IT	Piemonte	IT000000	IT	Change in vegetable and permanent crops	-0.0460073	Europe
ITC2	IT	Valle d’Aosta/Vallée d’Aoste	IT000000	IT	Change in vegetable and permanent crops	-0.108509	Europe
ITC3	IT	Liguria	IT000000	IT	Change in vegetable and permanent crops	2.03094e-05	Europe
ITC4	IT	Lombardia	IT000000	IT	Change in vegetable and permanent crops	-0.0565871	Europe
ITF1	IT	Abruzzo	IT000000	IT	Change in vegetable and permanent crops	-0.078834	Europe
SE21	SE	Småland med öarna	SE000000	SE	Change in vegetable and permanent crops	0.0220508	Europe
SE22	SE	Sydsverige	SE000000	SE	Change in vegetable and permanent crops	0.0217784	Europe
SE23	SE	Västsverige	SE000000	SE	Change in vegetable and permanent crops	0.0210033	Europe
SE31	SE	Norra Mellansverige	SE000000	SE	Change in vegetable and permanent crops	0.0503304	Europe
ITF2	IT	Molise	IT000000	IT	Change in vegetable and permanent crops	-0.142001	Europe
ITF3	IT	Campania	IT000000	IT	Change in vegetable and permanent crops	-0.135696	Europe
ITF4	IT	Puglia	IT000000	IT	Change in vegetable and permanent crops	-0.0696766	Europe
ITF5	IT	Basilicata	IT000000	IT	Change in vegetable and permanent crops	-0.143214	Europe
ITF6	IT	Calabria	IT000000	IT	Change in vegetable and permanent crops	-0.115519	Europe
ITG1	IT	Sicilia	IT000000	IT	Change in vegetable and permanent crops	-0.105162	Europe
ITG2	IT	Sardegna	IT000000	IT	Change in vegetable and permanent crops	-0.0759065	Europe
ITH1	IT	Provincia Autonoma di Bolzano/Bozen	IT000000	IT	Change in vegetable and permanent crops	-0.0662548	Europe
ITH2	IT	Provincia Autonoma di Trento	IT000000	IT	Change in vegetable and permanent crops	-0.0662548	Europe
EL51	EL	Anatoliki Makedonia, Thraki	EL000000	GR	Change in vegetable and permanent crops	-0.16912	Europe
EL52	EL	Kentriki Makedonia	EL000000	GR	Change in vegetable and permanent crops	-0.17048	Europe
EL53	EL	Dytiki Makedonia	EL000000	GR	Change in vegetable and permanent crops	-0.1925	Europe
EL54	EL	Ipeiros	EL000000	GR	Change in vegetable and permanent crops	-0.0833237	Europe
EL61	EL	Thessalia	EL000000	GR	Change in vegetable and permanent crops	-0.168301	Europe
EL62	EL	Ionia Nisia	EL000000	GR	Change in vegetable and permanent crops	-0.0787881	Europe
EL63	EL	Dytiki Elláda	EL000000	GR	Change in vegetable and permanent crops	-0.0499706	Europe
EL64	EL	Sterea Elláda	EL000000	GR	Change in vegetable and permanent crops	-0.124008	Europe
EL65	EL	Peloponnisos	EL000000	GR	Change in vegetable and permanent crops	-0.0406406	Europe
ES11	ES	Galicia	ES000000	ES	Change in vegetable and permanent crops	-0.203576	Europe
ES12	ES	Principado de Asturias	ES000000	ES	Change in vegetable and permanent crops	-0.222076	Europe
ES13	ES	Cantabria	ES000000	ES	Change in vegetable and permanent crops	-0.218093	Europe
ES21	ES	País Vasco	ES000000	ES	Change in vegetable and permanent crops	-0.0986945	Europe
ES22	ES	Comunidad Foral de Navarra	ES000000	ES	Change in vegetable and permanent crops	-0.193974	Europe
ES23	ES	La Rioja	ES000000	ES	Change in vegetable and permanent crops	-0.101488	Europe
ES24	ES	Aragón	ES000000	ES	Change in vegetable and permanent crops	-0.224541	Europe
ES30	ES	Comunidad de Madrid	ES000000	ES	Change in vegetable and permanent crops	-0.100967	Europe
ES41	ES	Castilla y León	ES000000	ES	Change in vegetable and permanent crops	-0.210499	Europe
ES42	ES	Castilla-La Mancha	ES000000	ES	Change in vegetable and permanent crops	-0.123662	Europe
ES43	ES	Extremadura	ES000000	ES	Change in vegetable and permanent crops	-0.148274	Europe
ES51	ES	Cataluña	ES000000	ES	Change in vegetable and permanent crops	-0.15309	Europe
ES52	ES	Comunitat Valenciana	ES000000	ES	Change in vegetable and permanent crops	-0.12369	Europe
ES53	ES	Illes Balears	ES000000	ES	Change in vegetable and permanent crops	-0.230285	Europe
ES61	ES	Andalucía	ES000000	ES	Change in vegetable and permanent crops	-0.114953	Europe
ES62	ES	Región de Murcia	ES000000	ES	Change in vegetable and permanent crops	-0.230304	Europe
ES63	ES	Ciudad de Ceuta	ES000000	ES	Change in vegetable and permanent crops	-0.114953	Europe
ES64	ES	Ciudad de Melilla	ES000000	ES	Change in vegetable and permanent crops	-0.114953	Europe
ES70	ES	Canarias	ES000000	ES	Change in vegetable and permanent crops	-0.229134	Europe
AL01	AL	Veri	AL000000	AL	Change in vegetable and permanent crops	-0.211665	Europe
AL02	AL	Qender	AL000000	AL	Change in vegetable and permanent crops	-0.211665	Europe
FRF2	FR	Champagne-Ardenne	FR000000	FR	Change in vegetable and permanent crops	-0.0857702	Europe
FRF3	FR	Lorraine	FR000000	FR	Change in vegetable and permanent crops	-0.117694	Europe
FRG0	FR	Pays de la Loire	FR000000	FR	Change in vegetable and permanent crops	-0.0991644	Europe
FRH0	FR	Bretagne	FR000000	FR	Change in vegetable and permanent crops	-0.116166	Europe
FRI1	FR	Aquitaine	FR000000	FR	Change in vegetable and permanent crops	-0.0142607	Europe
FRI2	FR	Limousin	FR000000	FR	Change in vegetable and permanent crops	-0.0758702	Europe
AL03	AL	Jug	AL000000	AL	Change in vegetable and permanent crops	-0.211665	Europe
AT11	AT	Burgenland	AT000000	AT	Change in vegetable and permanent crops	-0.216739	Europe
AT12	AT	Niederösterreich	AT000000	AT	Change in vegetable and permanent crops	-0.337898	Europe
AT13	AT	Wien	AT000000	AT	Change in vegetable and permanent crops	-0.400645	Europe
AT21	AT	Kärnten	AT000000	AT	Change in vegetable and permanent crops	-0.425298	Europe
AT22	AT	Steiermark	AT000000	AT	Change in vegetable and permanent crops	-0.400645	Europe
AT31	AT	Oberösterreich	AT000000	AT	Change in vegetable and permanent crops	-0.239156	Europe
AT32	AT	Salzburg	AT000000	AT	Change in vegetable and permanent crops	-0.428317	Europe
AT33	AT	Tirol	AT000000	AT	Change in vegetable and permanent crops	-0.427439	Europe
AT34	AT	Vorarlberg	AT000000	AT	Change in vegetable and permanent crops	-0.42705	Europe
FI19	FI	Länsi-Suomi	FI000000	FI	Change in vegetable and permanent crops	-0.027115	Europe
FI1B	FI	Helsinki-Uusimaa	FI000000	FI	Change in vegetable and permanent crops	-0.0629142	Europe
BA01	BA	Federacija Bosne i Hercegovine			Change in vegetable and permanent crops
BA02	BA	Republika Srpska			Change in vegetable and permanent crops
BA03	BA	Brčko District BiH			Change in vegetable and permanent crops
BE10	BE	Région de Bruxelles-Capitale/ Brussels Hoofdstedelijk Gewest	BL000000	BE	Change in vegetable and permanent crops	-0.107427	Europe
BE21	BE	Prov. Antwerpen	BL000000	BE	Change in vegetable and permanent crops	-0.104313	Europe
BE22	BE	Prov. Limburg (BE)	BL000000	BE	Change in vegetable and permanent crops	-0.107755	Europe
BE23	BE	Prov. Oost-Vlaanderen	BL000000	BE	Change in vegetable and permanent crops	-0.107975	Europe
BE24	BE	Prov. Vlaams-Brabant	BL000000	BE	Change in vegetable and permanent crops	-0.107427	Europe
BE25	BE	Prov. West-Vlaanderen	BL000000	BE	Change in vegetable and permanent crops	-0.104358	Europe
BE31	BE	Prov. Brabant wallon	BL000000	BE	Change in vegetable and permanent crops	-0.116367	Europe
BE32	BE	Prov. Hainaut	BL000000	BE	Change in vegetable and permanent crops	-0.115998	Europe
BE33	BE	Prov. Liège	BL000000	BE	Change in vegetable and permanent crops	-0.113517	Europe
FI1D	FI	Pohjois- ja Itä-Suomi	FI000000	FI	Change in vegetable and permanent crops	-0.0359053	Europe
FI20	FI	Åland	FI000000	FI	Change in vegetable and permanent crops	-0.0438061	Europe
FR10	FR	Ile-de-France	FR000000	FR	Change in vegetable and permanent crops	-0.10542	Europe
BE34	BE	Prov. Luxembourg (BE)	BL000000	BE	Change in vegetable and permanent crops	-0.115082	Europe
BE35	BE	Prov. Namur	BL000000	BE	Change in vegetable and permanent crops	-0.113528	Europe
BG31	BG	Severozapaden	BG000000	BG	Change in vegetable and permanent crops	-0.113639	Europe
BG32	BG	Severen tsentralen	BG000000	BG	Change in vegetable and permanent crops	-0.146625	Europe
BG33	BG	Severoiztochen	BG000000	BG	Change in vegetable and permanent crops	-0.122055	Europe
BG34	BG	Yugoiztochen	BG000000	BG	Change in vegetable and permanent crops	-0.108423	Europe
BG41	BG	Yugozapaden	BG000000	BG	Change in vegetable and permanent crops	-0.147997	Europe
BG42	BG	Yuzhen tsentralen	BG000000	BG	Change in vegetable and permanent crops	-0.0696339	Europe
CH01	CH	Région lémanique	CH	CH	Change in vegetable and permanent crops	-0.0402702	Europe
FRL0	FR	Provence-Alpes-Côte d’Azur	FR000000	FR	Change in vegetable and permanent crops	-0.0154428	Europe
FRM0	FR	Corse	FR000000	FR	Change in vegetable and permanent crops	-0.0858207	Europe
FRY1	FR	Guadeloupe	FR000000	FR	Change in vegetable and permanent crops	-0.086811	Europe
FRY2	FR	Martinique	FR000000	FR	Change in vegetable and permanent crops	-0.086811	Europe
FRY3	FR	Guyane	FR000000	FR	Change in vegetable and permanent crops	-0.086811	Europe
FRY4	FR	La Réunion	FR000000	FR	Change in vegetable and permanent crops	-0.086811	Europe
FRY5	FR	Mayotte	FR000000	FR	Change in vegetable and permanent crops	-0.086811	Europe
HR02	HR	Panonska Hrvatska	HR000000	HR	Change in vegetable and permanent crops	-0.102252	Europe
CH02	CH	Espace Mittelland	CH	CH	Change in vegetable and permanent crops	-0.0402702	Europe
CH03	CH	Nordwestschweiz	CH	CH	Change in vegetable and permanent crops	-0.0402702	Europe
CH04	CH	Zürich	CH	CH	Change in vegetable and permanent crops	-0.0402702	Europe
CH05	CH	Ostschweiz	CH	CH	Change in vegetable and permanent crops	-0.0402702	Europe
CH06	CH	Zentralschweiz	CH	CH	Change in vegetable and permanent crops	-0.0402702	Europe
CH07	CH	Ticino	CH	CH	Change in vegetable and permanent crops	-0.0402702	Europe
CY00	CY	Kýpros	CY000000	CY	Change in vegetable and permanent crops	-0.0671477	Europe
CZ01	CZ	Praha	CZ000000	CZ	Change in vegetable and permanent crops	-0.023077	Europe
CZ02	CZ	Střední Čechy	CZ000000	CZ	Change in vegetable and permanent crops	-0.16069	Europe
CZ03	CZ	Jihozápad	CZ000000	CZ	Change in vegetable and permanent crops	-0.153165	Europe
FI1C	FI	Etelä-Suomi	FI000000	FI	Change in vegetable and permanent crops	-0.0322282	Europe
CZ04	CZ	Severozápad	CZ000000	CZ	Change in vegetable and permanent crops	-0.116885	Europe
CZ05	CZ	Severovýchod	CZ000000	CZ	Change in vegetable and permanent crops	-0.160864	Europe
CZ06	CZ	Jihovýchod	CZ000000	CZ	Change in vegetable and permanent crops	-0.069927	Europe
CZ07	CZ	Střední Morava	CZ000000	CZ	Change in vegetable and permanent crops	-0.151947	Europe
CZ08	CZ	Moravskoslezsko	CZ000000	CZ	Change in vegetable and permanent crops	-0.160073	Europe
DE11	DE	Stuttgart	DE000000	DE	Change in vegetable and permanent crops	-0.0494133	Europe
DE12	DE	Karlsruhe	DE000000	DE	Change in vegetable and permanent crops	-0.0516039	Europe
DE13	DE	Freiburg	DE000000	DE	Change in vegetable and permanent crops	-0.0498988	Europe
DE14	DE	Tübingen	DE000000	DE	Change in vegetable and permanent crops	-0.0536552	Europe
FRB0	FR	Centre — Val de Loire	FR000000	FR	Change in vegetable and permanent crops	-0.120077	Europe
FRC1	FR	Bourgogne	FR000000	FR	Change in vegetable and permanent crops	-0.0632499	Europe
FRC2	FR	Franche-Comté	FR000000	FR	Change in vegetable and permanent crops	-0.00110376	Europe
FRD1	FR	Basse-Normandie	FR000000	FR	Change in vegetable and permanent crops	-0.126581	Europe
FRD2	FR	Haute-Normandie	FR000000	FR	Change in vegetable and permanent crops	-0.12345	Europe
FRE1	FR	Nord-Pas de Calais	FR000000	FR	Change in vegetable and permanent crops	-0.121655	Europe
FRE2	FR	Picardie	FR000000	FR	Change in vegetable and permanent crops	-0.1283	Europe
FRF1	FR	Alsace	FR000000	FR	Change in vegetable and permanent crops	-0.0321188	Europe
DE21	DE	Oberbayern	DE000000	DE	Change in vegetable and permanent crops	-0.0697171	Europe
DE22	DE	Niederbayern	DE000000	DE	Change in vegetable and permanent crops	-0.0690589	Europe
DE23	DE	Oberpfalz	DE000000	DE	Change in vegetable and permanent crops	-0.0692581	Europe
DE24	DE	Oberfranken	DE000000	DE	Change in vegetable and permanent crops	-0.0698876	Europe
DE25	DE	Mittelfranken	DE000000	DE	Change in vegetable and permanent crops	-0.0696337	Europe
DE26	DE	Unterfranken	DE000000	DE	Change in vegetable and permanent crops	-0.0684268	Europe
DE27	DE	Schwaben	DE000000	DE	Change in vegetable and permanent crops	-0.0717926	Europe
DE30	DE	Berlin	DE000000	DE	Change in vegetable and permanent crops	-0.0745972	Europe
DE40	DE	Brandenburg	DE000000	DE	Change in vegetable and permanent crops	-0.0745972	Europe
DE50	DE	Bremen	DE000000	DE	Change in vegetable and permanent crops	-0.0711892	Europe
FRI3	FR	Poitou-Charentes	FR000000	FR	Change in vegetable and permanent crops	-0.074467	Europe
FRJ1	FR	Languedoc-Roussillon	FR000000	FR	Change in vegetable and permanent crops	-0.00643623	Europe
FRJ2	FR	Midi-Pyrénées	FR000000	FR	Change in vegetable and permanent crops	-0.0438675	Europe
FRK1	FR	Auvergne	FR000000	FR	Change in vegetable and permanent crops	-0.00776574	Europe
FRK2	FR	Rhône-Alpes	FR000000	FR	Change in vegetable and permanent crops	-0.031241	Europe
DE60	DE	Hamburg	DE000000	DE	Change in vegetable and permanent crops	-0.0690525	Europe
DE71	DE	Darmstadt	DE000000	DE	Change in vegetable and permanent crops	-0.0689305	Europe
DE72	DE	Gießen	DE000000	DE	Change in vegetable and permanent crops	-0.066863	Europe
DE73	DE	Kassel	DE000000	DE	Change in vegetable and permanent crops	-0.0658753	Europe
DE80	DE	Mecklenburg-Vorpommern	DE000000	DE	Change in vegetable and permanent crops	-0.0728354	Europe
DE91	DE	Braunschweig	DE000000	DE	Change in vegetable and permanent crops	-0.0793212	Europe
DE92	DE	Hannover	DE000000	DE	Change in vegetable and permanent crops	-0.0743482	Europe
DE93	DE	Lüneburg	DE000000	DE	Change in vegetable and permanent crops	-0.0690525	Europe
DE94	DE	Weser-Ems	DE000000	DE	Change in vegetable and permanent crops	-0.0711892	Europe
DEA1	DE	Düsseldorf	DE000000	DE	Change in vegetable and permanent crops	-0.0749045	Europe
DEA2	DE	Köln	DE000000	DE	Change in vegetable and permanent crops	-0.0698615	Europe
DEA3	DE	Münster	DE000000	DE	Change in vegetable and permanent crops	-0.0724396	Europe
DEA4	DE	Detmold	DE000000	DE	Change in vegetable and permanent crops	-0.0764937	Europe
DEA5	DE	Arnsberg	DE000000	DE	Change in vegetable and permanent crops	-0.0707856	Europe
DEB1	DE	Koblenz	DE000000	DE	Change in vegetable and permanent crops	-0.0223521	Europe
DEB2	DE	Trier	DE000000	DE	Change in vegetable and permanent crops	-0.0234213	Europe
DEB3	DE	Rheinhessen-Pfalz	DE000000	DE	Change in vegetable and permanent crops	-0.0230126	Europe
DEC0	DE	Saarland	DE000000	DE	Change in vegetable and permanent crops	-0.0731453	Europe
DED2	DE	Dresden	DE000000	DE	Change in vegetable and permanent crops	-0.0731897	Europe
DED4	DE	Chemnitz	DE000000	DE	Change in vegetable and permanent crops	-0.0731897	Europe
DED5	DE	Leipzig	DE000000	DE	Change in vegetable and permanent crops	-0.0731897	Europe
DEE0	DE	Sachsen-Anhalt	DE000000	DE	Change in vegetable and permanent crops	-0.0742999	Europe
DEF0	DE	Schleswig-Holstein	DE000000	DE	Change in vegetable and permanent crops	-0.0804197	Europe
DEG0	DE	Thüringen	DE000000	DE	Change in vegetable and permanent crops	-0.0681337	Europe
EE00	EE	Eesti	EE000000	EE	Change in vegetable and permanent crops	-0.0302113	Europe
EL30	EL	Attiki	EL000000	GR	Change in vegetable and permanent crops	-0.0474724	Europe
EL41	EL	Voreio Aigaio	EL000000	GR	Change in vegetable and permanent crops	-0.0898671	Europe
EL42	EL	Notio Aigaio	EL000000	GR	Change in vegetable and permanent crops	-0.135707	Europe
EL43	EL	Kriti	EL000000	GR	Change in vegetable and permanent crops	-0.0768587	Europe
UKK	UK	South West (England)	UK000000	GB	Change in vegetable and permanent crops	-0.119539	Europe
UKL	UK	Wales	UK000000	GB	Change in vegetable and permanent crops		Europe
UKN	UK	Northern Ireland	UK000000	GB	Change in vegetable and permanent crops		Europe
UKC	UK	North East (England)	UK000000	GB	Change in vegetable and permanent crops		Europe
UKD	UK	North West (England)	UK000000	GB	Change in vegetable and permanent crops		Europe
UKE	UK	Yorkshire and the Humber	UK000000	GB	Change in vegetable and permanent crops	-0.100813	Europe
UKF	UK	East Midlands (England)	UK000000	GB	Change in vegetable and permanent crops	-0.102763	Europe
UKG	UK	West Midlands (England)	UK000000	GB	Change in vegetable and permanent crops	-0.110388	Europe
UKH	UK	East of England	UK000000	GB	Change in vegetable and permanent crops	-0.112909	Europe
UKI	UK	London	UK000000	GB	Change in vegetable and permanent crops		Europe
UKJ	UK	South East (England)	UK000000	GB	Change in vegetable and permanent crops	-0.10144	Europe
UKM	UK	Scotland	UK000000	GB	Change in vegetable and permanent crops		Europe
PT16	PT	Centro (PT)	PT000000	PT	Change in vegetable and permanent crops	-0.00785973	Europe
PT17	PT	Área Metropolitana de Lisboa	PT000000	PT	Change in vegetable and permanent crops	-0.0487011	Europe
PT18	PT	Alentejo	PT000000	PT	Change in vegetable and permanent crops	-0.047785	Europe
PT20	PT	Região Autónoma dos Açores	PT000000	PT	Change in vegetable and permanent crops	-0.0545737	Europe
PT30	PT	Região Autónoma da Madeira	PT000000	PT	Change in vegetable and permanent crops	-0.033734	Europe
PT11	PT	Norte	PT000000	PT	Change in vegetable and permanent crops	-0.00768707	Europe
PT15	PT	Algarve	PT000000	PT	Change in vegetable and permanent crops	-0.047672	Europe
TR1	TR	İstanbul	TUR	TR	Change in vegetable and permanent crops	0.0228388	Asia
TR2	TR	Batı Marmara	TUR	TR	Change in vegetable and permanent crops	0.017275	Asia
TR3	TR	Ege	TUR	TR	Change in vegetable and permanent crops	0.0144685	Asia
TR4	TR	Doğu Marmara	TUR	TR	Change in vegetable and permanent crops	0.0184911	Asia
TR5	TR	Batı Anadolu	TUR	TR	Change in vegetable and permanent crops	0.0212572	Asia
TR6	TR	Akdeniz	TUR	TR	Change in vegetable and permanent crops	0.0179792	Asia
TR7	TR	Orta Anadolu	TUR	TR	Change in vegetable and permanent crops	0.0158399	Asia
TR8	TR	Batı Karadeniz	TUR	TR	Change in vegetable and permanent crops	0.0191809	Asia
TR9	TR	Doğu Karadeniz	TUR	TR	Change in vegetable and permanent crops	0.0200184	Asia
TRA	TR	Kuzeydoğu Anadolu	TUR	TR	Change in vegetable and permanent crops	0.0192202	Asia
TRB	TR	Ortadoğu Anadolu	TUR	TR	Change in vegetable and permanent crops	0.024343	Asia
TRC	TR	Güneydoğu Anadolu	TUR	TR	Change in vegetable and permanent crops	0.0202017	Asia
AM	Հայաստան	Armenia	FSU	AM	Change in vegetable and permanent crops	0.0155218	Asia
AZ	Azərbaycan	Azerbaijan	FSU	AZ	Change in vegetable and permanent crops	0.0155218	Asia
BA	Bosna I Hercegovina-Bosna I Hercegovina-Босна И Херцеговина	Bosnia and Herzegovina	BA000000	BA	Change in vegetable and permanent crops	-0.197998	Europe
BY	Беларусь	Belarus	BEL	BY	Change in vegetable and permanent crops	-0.0403514	Europe
DK	Danmark	Denmark	DK000000	DK	Change in vegetable and permanent crops	-0.0283874	Europe
DZ	الجزائر	Algeria	ALG	DZ	Change in vegetable and permanent crops	0.0168612	Africa
EG	مصر	Egypt	EGY	EG	Change in vegetable and permanent crops	0.013294	Africa
Färöer	Færøerne-Føroyar	Faroes			Change in vegetable and permanent crops
GE	საქართველო	Georgia	FSU	GE	Change in vegetable and permanent crops	0.0155218	Asia
Grönland	Grønland-Kalaallit Nunaat	Greenland			Change in vegetable and permanent crops
IQ	العراق-Îraq	Iraq	MIDEAST	IQ	Change in vegetable and permanent crops	0.00717178	Asia
IL	إسرائيل-ישראל	Israel	ISR	IL	Change in vegetable and permanent crops	0.017388	Asia
IS	Ísland	Iceland	REU	IS	Change in vegetable and permanent crops	-0.092236	Europe
JO	الأردن	Jordan	MIDEAST	JO	Change in vegetable and permanent crops	0.00717178	Asia
IR	ایران	Iran	MIDEAST	IR	Change in vegetable and permanent crops		Asia
LB	لبنان	Lebanon	MIDEAST	LB	Change in vegetable and permanent crops	0.00717178	Asia
LY	دولة ليبيا	Libya	MIDEAST	LY	Change in vegetable and permanent crops	0.00717178	Asia
MA	المغرب	Morocco	MOR	MA	Change in vegetable and permanent crops	0.0161332	Africa
MD	Moldova	Moldova	FSU	MD	Change in vegetable and permanent crops	-0.092236	Asia
MR	موريتانيا	Mauritania	AFR_LDC	MR	Change in vegetable and permanent crops		Africa
PS	فلسطين	Palestine	MIDEAST	PS	Change in vegetable and permanent crops		Asia
TN	تونس	Tunisia	TUN	TN	Change in vegetable and permanent crops	0.0150741	Africa
RS	Србија	Serbia	CS000000	RS	Change in vegetable and permanent crops	-0.291873	Europe
RU	Россия	Russian Federation	RUS	RU	Change in vegetable and permanent crops	-0.203746	Europe
SA	السعودية	Saudi Arabia	MIDEAST	SA	Change in vegetable and permanent crops	0.00717178	Asia
UA	Україна	Ukraine	UKR	UA	Change in vegetable and permanent crops	-0.15716	Europe
SY	سوريا	Syria	MIDEAST	SY	Change in vegetable and permanent crops	0.00717178	Asia
ME00	Црна Гора	Montenegro	MO000000	ME	Change in vegetable and permanent crops	-0.086192	Europe

## Sheet: Fig6a
NAME_ENGL	regionCAPRI	ISO	Dim	CSSP_percGDP	Region
Andorra	no_data	AD	Consumer surplus change as % of GDP		Europe
United Arab Emirates	MIDEAST	AE	Consumer surplus change as % of GDP	-0.000245984	Asia
Afghanistan	ASOCE_LDC	AF	Consumer surplus change as % of GDP	-0.000684742	Asia
Antigua and Barbuda	no_data	AG	Consumer surplus change as % of GDP		Middle and South America
Albania	AL000000	AL	Consumer surplus change as % of GDP	-0.0288439	Europe
Armenia	FSU	AM	Consumer surplus change as % of GDP	-0.0019642	Asia
American Samoa		Amerikanisch-Samoa	Consumer surplus change as % of GDP
Us Virgin Islands		Amerikanischen Jungferninseln	Consumer surplus change as % of GDP
Anguilla		Anguilla	Consumer surplus change as % of GDP
Angola	AFR_LDC	AO	Consumer surplus change as % of GDP	-0.00127884	Africa
Argentina	ARG	AR	Consumer surplus change as % of GDP	-0.000216121	Middle and South America
Austria	AT000000	AT	Consumer surplus change as % of GDP	-0.000838774	Europe
Australia	AUS	AU	Consumer surplus change as % of GDP	-0.000121833	Oceania
Aruba	no_data	AW	Consumer surplus change as % of GDP		Middle and South America
Azerbaijan	FSU	AZ	Consumer surplus change as % of GDP	-0.0019642	Asia
Bosnia and Herzegovina	BA000000	BA	Consumer surplus change as % of GDP	-0.0131116	Europe
Barbados	no_data	BB	Consumer surplus change as % of GDP		Middle and South America
Bangladesh	BGD	BD	Consumer surplus change as % of GDP	-0.000256349	Asia
Belgium	BL000000	BE	Consumer surplus change as % of GDP	-0.000352695	Europe
Bermuda		Bermuda	Consumer surplus change as % of GDP
Burkina Faso	AFR_LDC	BF	Consumer surplus change as % of GDP	-0.00127884	Africa
Bulgaria	BG000000	BG	Consumer surplus change as % of GDP	-0.00212938	Europe
Bahrain	MIDEAST	BH	Consumer surplus change as % of GDP	-0.000245984	Asia
Burundi	AFR_LDC	BI	Consumer surplus change as % of GDP	-0.00127884	Africa
Benin	AFR_LDC	BJ	Consumer surplus change as % of GDP	-0.00127884	Africa
Brunei	no_data	BN	Consumer surplus change as % of GDP		Asia
Bolivia	BOL	BO	Consumer surplus change as % of GDP	-0.000786105	Middle and South America
Bonaire, Sint Eustatius and Saba		Bonaire, Sint Eustatius und Saba	Consumer surplus change as % of GDP
Bouvet Island		Bouvetinsel	Consumer surplus change as % of GDP
Brazil	BRA	BR	Consumer surplus change as % of GDP	-0.000391174	Middle and South America
British Virgin Islands		Britischen Jungferninseln	Consumer surplus change as % of GDP
Bahamas	no_data	BS	Consumer surplus change as % of GDP		Middle and South America
Bhutan	ASOCE_LDC	BT	Consumer surplus change as % of GDP	-0.000684742	Asia
Botswana	AFR_REST	BW	Consumer surplus change as % of GDP	-0.00210826	Africa
Belarus	BEL	BY	Consumer surplus change as % of GDP	-0.00980763	Europe
Belize	MSA_ACP	BZ	Consumer surplus change as % of GDP	-0.00104049	Middle and South America
Canada	CAN	CA	Consumer surplus change as % of GDP	-0.000185475	Northern America
Democratic Republic of The Congo	AFR_LDC	CD	Consumer surplus change as % of GDP	-0.00127884	Africa
Central African Republic	AFR_LDC	CF	Consumer surplus change as % of GDP	-0.00127884	Africa
Congo	AFR_REST	CG	Consumer surplus change as % of GDP	-0.00210826	Africa
Switzerland	CH	CH	Consumer surplus change as % of GDP	-0.000324693	Europe
Côte D’Ivoire	AFR_REST	CI	Consumer surplus change as % of GDP	-0.00210826	Africa
Chile	CHL	CL	Consumer surplus change as % of GDP	-0.000262802	Middle and South America
Clipperton Island		Clipperton Insel	Consumer surplus change as % of GDP
Cameroon	AFR_REST	CM	Consumer surplus change as % of GDP	-0.00210826	Africa
China	CHN	CN	Consumer surplus change as % of GDP	-0.000393343	Asia
Colombia	RSA	CO	Consumer surplus change as % of GDP	-0.000638072	Middle and South America
Cook Islands		Cookinseln	Consumer surplus change as % of GDP
Costa Rica	RSA	CR	Consumer surplus change as % of GDP	-0.000638072	Middle and South America
Cuba	MSA_ACP	CU	Consumer surplus change as % of GDP	-0.00104049	Middle and South America
Curaçao		Curaçao	Consumer surplus change as % of GDP
Cape Verde	AFR_LDC	CV	Consumer surplus change as % of GDP	-0.00127884	Africa
Cyprus	CY000000	CY	Consumer surplus change as % of GDP	-0.00184622	Europe
Czechia	CZ000000	CZ	Consumer surplus change as % of GDP	-0.00145362	Europe
Germany	DE000000	DE	Consumer surplus change as % of GDP	-0.000658468	Europe
Djibouti	AFR_LDC	DJ	Consumer surplus change as % of GDP	-0.00127884	Africa
Denmark	DK000000	DK	Consumer surplus change as % of GDP	-0.000569289	Europe
Dominica	no_data	DM	Consumer surplus change as % of GDP		Middle and South America
Dominican Republic	MSA_ACP	DO	Consumer surplus change as % of GDP	-0.00104049	Middle and South America
Algeria	ALG	DZ	Consumer surplus change as % of GDP	-0.00203738	Africa
Ecuador	RSA	EC	Consumer surplus change as % of GDP	-0.000638072	Middle and South America
Estonia	EE000000	EE	Consumer surplus change as % of GDP	-0.00196054	Europe
Egypt	EGY	EG	Consumer surplus change as % of GDP	-0.00282592	Africa
Eritrea	AFR_LDC	ER	Consumer surplus change as % of GDP	-0.00127884	Africa
Spain	ES000000	ES	Consumer surplus change as % of GDP	-0.00057038	Europe
Spain	ES000000	ES	Consumer surplus change as % of GDP	-0.00057038	Europe
Spain	ES000000	ES	Consumer surplus change as % of GDP	-0.00057038	Europe
Spain	ES000000	ES	Consumer surplus change as % of GDP	-0.00057038	Europe
Ethiopia	ETH	ET	Consumer surplus change as % of GDP	-0.000582144	Africa
Falkland Islands		Falklandinseln	Consumer surplus change as % of GDP
Faroes		Färöer	Consumer surplus change as % of GDP
Finland	FI000000	FI	Consumer surplus change as % of GDP	-0.000541285	Europe
Micronesia	no_data	FM	Consumer surplus change as % of GDP		Oceania
France	FR000000	FR	Consumer surplus change as % of GDP	-0.000778288	Europe
French Polynesia		Französisch-Polynesien	Consumer surplus change as % of GDP
French Southern and Antarctic Lands		Französischen Süd- und Antarktisgebiete	Consumer surplus change as % of GDP
Gabon	AFR_REST	GA	Consumer surplus change as % of GDP	-0.00210826	Africa
United Kingdom	UK000000	GB	Consumer surplus change as % of GDP	-0.000545661	Europe
Grenada	no_data	GD	Consumer surplus change as % of GDP		Middle and South America
Georgia	FSU	GE	Consumer surplus change as % of GDP	-0.0019642	Asia
Ghana	AFR_REST	GH	Consumer surplus change as % of GDP	-0.00210826	Africa
Gibraltar		Gibraltar	Consumer surplus change as % of GDP
Gambia	AFR_LDC	GM	Consumer surplus change as % of GDP	-0.00127884	Africa
Guinea	AFR_LDC	GN	Consumer surplus change as % of GDP	-0.00127884	Africa
Equatorial Guinea	AFR_LDC	GQ	Consumer surplus change as % of GDP	-0.00127884	Africa
Greece	EL000000	GR	Consumer surplus change as % of GDP	-0.00236314	Europe
Greenland		Grönland	Consumer surplus change as % of GDP
Guatemala	RSA	GT	Consumer surplus change as % of GDP	-0.000638072	Middle and South America
Guam		Guam	Consumer surplus change as % of GDP
Guernsey		Guernsey	Consumer surplus change as % of GDP
Guinea-Bissau	AFR_LDC	GW	Consumer surplus change as % of GDP	-0.00127884	Africa
Guyana	RSA	GY	Consumer surplus change as % of GDP	-0.000638072	Middle and South America
Heard Island and Mcdonald Islands		Heard und die McDonaldinseln	Consumer surplus change as % of GDP
Honduras	RSA	HN	Consumer surplus change as % of GDP	-0.000638072	Middle and South America
Hong Kong		Hongkong	Consumer surplus change as % of GDP
Croatia	HR000000	HR	Consumer surplus change as % of GDP	-0.00249724	Europe
Haiti	MSA_ACP	HT	Consumer surplus change as % of GDP	-0.00104049	Middle and South America
Hungary	HU000000	HU	Consumer surplus change as % of GDP	-0.00200158	Europe
Indonesia	INDO	ID	Consumer surplus change as % of GDP	-0.00031745	Asia
Ireland	IR000000	IE	Consumer surplus change as % of GDP	-0.000332966	Europe
Israel	ISR	IL	Consumer surplus change as % of GDP	-0.000235313	Asia
India	IND	IN	Consumer surplus change as % of GDP	-0.000487714	Asia
Isle of Man		Insel Man	Consumer surplus change as % of GDP
Iraq	MIDEAST	IQ	Consumer surplus change as % of GDP	-0.000245984	Asia
Iran	MIDEAST	IR	Consumer surplus change as % of GDP	-0.000245984	Asia
Iceland	REU	IS	Consumer surplus change as % of GDP	-0.000234049	Europe
Italy	IT000000	IT	Consumer surplus change as % of GDP	-0.00103952	Europe
Jersey		Jersey	Consumer surplus change as % of GDP
Jamaica	MSA_ACP	JM	Consumer surplus change as % of GDP	-0.00104049	Middle and South America
Jordan	MIDEAST	JO	Consumer surplus change as % of GDP	-0.000245984	Asia
Japan	JAP	JP	Consumer surplus change as % of GDP	-6.30538e-05	Asia
Cayman Islands		Kaimaninseln	Consumer surplus change as % of GDP
Kenya	AFR_REST	KE	Consumer surplus change as % of GDP	-0.00210826	Africa
Kyrgyzstan	FSU	KG	Consumer surplus change as % of GDP	-0.0019642	Asia
Cambodia	ASOCE_LDC	KH	Consumer surplus change as % of GDP	-0.000684742	Asia
Kiribati	no_data	KI	Consumer surplus change as % of GDP		Oceania
United States Minor Outlying Islands		Kleineren Amerikanischen Überseeinseln	Consumer surplus change as % of GDP
Comoros	AFR_LDC	KM	Consumer surplus change as % of GDP	-0.00127884	Africa
Saint Kitts and Nevis	no_data	KN	Consumer surplus change as % of GDP		Middle and South America
Cocos (Keeling) Islands		Kokosinseln	Consumer surplus change as % of GDP
North Korea	no_data	KP	Consumer surplus change as % of GDP		Asia
South Korea	SKOR	KR	Consumer surplus change as % of GDP	-9.56192e-05	Asia
Kuwait	MIDEAST	KW	Consumer surplus change as % of GDP	-0.000245984	Asia
Kazakhstan	KAZ	KZ	Consumer surplus change as % of GDP	-0.000707788	Asia
Laos	ASOCE_LDC	LA	Consumer surplus change as % of GDP	-0.000684742	Asia
Lebanon	MIDEAST	LB	Consumer surplus change as % of GDP	-0.000245984	Asia
Saint Lucia	no_data	LC	Consumer surplus change as % of GDP		Middle and South America
Liechtenstein	no_data	LI	Consumer surplus change as % of GDP		Europe
Sri Lanka	ASOCE_REST	LK	Consumer surplus change as % of GDP	-0.000669643	Asia
Liberia	AFR_LDC	LR	Consumer surplus change as % of GDP	-0.00127884	Africa
Lesotho	AFR_LDC	LS	Consumer surplus change as % of GDP	-0.00127884	Africa
Lithuania	LT000000	LT	Consumer surplus change as % of GDP	-0.00219264	Europe
Luxembourg	no_data	LU	Consumer surplus change as % of GDP		Europe
Latvia	LV000000	LV	Consumer surplus change as % of GDP	-0.00201659	Europe
Libya	MIDEAST	LY	Consumer surplus change as % of GDP	-0.000245984	Asia
Morocco	MOR	MA	Consumer surplus change as % of GDP	-0.00234685	Africa
Macau		Macau	Consumer surplus change as % of GDP
Monaco	no_data	MC	Consumer surplus change as % of GDP		Europe
Moldova	FSU	MD	Consumer surplus change as % of GDP	-0.0019642	Asia
Montenegro	MO000000	ME	Consumer surplus change as % of GDP	-0.010852	Europe
Madagascar	AFR_LDC	MG	Consumer surplus change as % of GDP	-0.00127884	Africa
Marshall Islands	no_data	MH	Consumer surplus change as % of GDP		Oceania
North Macedonia	MK000000	MK	Consumer surplus change as % of GDP	-0.0122598	Europe
Mali	AFR_LDC	ML	Consumer surplus change as % of GDP	-0.00127884	Africa
Myanmar/Burma	ASOCE_LDC	MM	Consumer surplus change as % of GDP	-0.000684742	Asia
Mongolia	ASOCE_REST	MN	Consumer surplus change as % of GDP	-0.000669643	Asia
Montserrat		Montserrat	Consumer surplus change as % of GDP
Mauritania	AFR_LDC	MR	Consumer surplus change as % of GDP	-0.00127884	Africa
Malta	MT000000	MT	Consumer surplus change as % of GDP	-0.00253127	Europe
Mauritius	AFR_REST	MU	Consumer surplus change as % of GDP	-0.00210826	Africa
Maldives	no_data	MV	Consumer surplus change as % of GDP		Asia
Malawi	AFR_LDC	MW	Consumer surplus change as % of GDP	-0.00127884	Africa
Mexico	MEX	MX	Consumer surplus change as % of GDP	-0.000291394	Northern America
Malaysia	MAL	MY	Consumer surplus change as % of GDP	-0.000133017	Asia
Mozambique	AFR_LDC	MZ	Consumer surplus change as % of GDP	-0.00127884	Africa
Namibia	AFR_REST	NA	Consumer surplus change as % of GDP	-0.00210826	Africa
Niger	AFR_LDC	NE	Consumer surplus change as % of GDP	-0.00127884	Africa
New Caledonia		Neukaledonien	Consumer surplus change as % of GDP
Nigeria	NGA	NG	Consumer surplus change as % of GDP	-0.000112622	Africa
Nicaragua	RSA	NI	Consumer surplus change as % of GDP	-0.000638072	Middle and South America
Niue		Niue	Consumer surplus change as % of GDP
Netherlands	NL000000	NL	Consumer surplus change as % of GDP	-0.00055122	Europe
Norway	NO000000	NO	Consumer surplus change as % of GDP	-0.000360049	Europe
Northern Mariana Islands		Nördlichen Marianen	Consumer surplus change as % of GDP
Norfolk Island		Norfolkinsel	Consumer surplus change as % of GDP
Nepal	ASOCE_LDC	NP	Consumer surplus change as % of GDP	-0.000684742	Asia
Nauru	no_data	NR	Consumer surplus change as % of GDP		Oceania
New Zealand	NZL	NZ	Consumer surplus change as % of GDP	-0.00021342	Oceania
Oman	MIDEAST	OM	Consumer surplus change as % of GDP	-0.000245984	Asia
Panama	RSA	PA	Consumer surplus change as % of GDP	-0.000638072	Middle and South America
Peru	RSA	PE	Consumer surplus change as % of GDP	-0.000638072	Middle and South America
Papua New Guinea	ASOCE_REST	PG	Consumer surplus change as % of GDP	-0.000669643	Oceania
Philippines	ASOCE_REST	PH	Consumer surplus change as % of GDP	-0.000669643	Asia
Pitcairn Islands		Pitcairninseln	Consumer surplus change as % of GDP
Pakistan	PAK	PK	Consumer surplus change as % of GDP	-0.000249942	Asia
Poland	PL000000	PL	Consumer surplus change as % of GDP	-0.00359941	Europe
Palestine	MIDEAST	PS	Consumer surplus change as % of GDP	-0.000245984	Asia
Portugal	PT000000	PT	Consumer surplus change as % of GDP	-0.00207101	Europe
Puerto Rico		Puerto Rico	Consumer surplus change as % of GDP
Palau	no_data	PW	Consumer surplus change as % of GDP		Oceania
Paraguay	PAR	PY	Consumer surplus change as % of GDP	-0.000593775	Middle and South America
Qatar	MIDEAST	QA	Consumer surplus change as % of GDP	-0.000245984	Asia
Romania	RO000000	RO	Consumer surplus change as % of GDP	-0.00579506	Europe
Serbia	CS000000	RS	Consumer surplus change as % of GDP	-0.010127	Europe
Russian Federation	RUS	RU	Consumer surplus change as % of GDP	-0.00275301	Europe
Rwanda	AFR_LDC	RW	Consumer surplus change as % of GDP	-0.00127884	Africa
Saudi Arabia	MIDEAST	SA	Consumer surplus change as % of GDP	-0.000245984	Asia
Solomon Islands	no_data	SB	Consumer surplus change as % of GDP		Oceania
Seychelles	no_data	SC	Consumer surplus change as % of GDP		Africa
Sudan	AFR_LDC	SD	Consumer surplus change as % of GDP	-0.00127884	Africa
Sweden	SE000000	SE	Consumer surplus change as % of GDP	-0.000519612	Europe
Singapore	no_data	SG	Consumer surplus change as % of GDP		Asia
Slovenia	SI000000	SI	Consumer surplus change as % of GDP	-0.00196839	Europe
Slovakia	SK000000	SK	Consumer surplus change as % of GDP	-0.00184875	Europe
Sierra Leone	AFR_LDC	SL	Consumer surplus change as % of GDP	-0.00127884	Africa
San Marino	no_data	SM	Consumer surplus change as % of GDP		Europe
Senegal	AFR_REST	SN	Consumer surplus change as % of GDP	-0.00210826	Africa
Somalia	AFR_LDC	SO	Consumer surplus change as % of GDP	-0.00127884	Africa
Suriname	MSA_ACP	SR	Consumer surplus change as % of GDP	-0.00104049	Middle and South America
South Sudan	AFR_LDC	SS	Consumer surplus change as % of GDP	-0.00127884	Africa
São Tomé and Príncipe	AFR_LDC	ST	Consumer surplus change as % of GDP	-0.00127884	Africa
Saint Barthélemy		St. Barthélemy	Consumer surplus change as % of GDP
Saint Helena, Ascension and Tristan Da Cunha		St. Helena, Ascension und Tristan da Cunha	Consumer surplus change as % of GDP
Saint Pierre and Miquelon		St. Pierre und Miquelon	Consumer surplus change as % of GDP
South Georgia and The South Sandwich Islands		Südgeorgien und die Südlichen Sandwichinseln	Consumer surplus change as % of GDP
El Salvador	RSA	SV	Consumer surplus change as % of GDP	-0.000638072	Middle and South America
Svalbard and Jan Mayen		Svalbard und Jan Mayen	Consumer surplus change as % of GDP
Syria	MIDEAST	SY	Consumer surplus change as % of GDP	-0.000245984	Asia
Eswatini	AFR_REST	SZ	Consumer surplus change as % of GDP	-0.00210826	Africa
Chad	AFR_LDC	TD	Consumer surplus change as % of GDP	-0.00127884	Africa
Togo	AFR_LDC	TG	Consumer surplus change as % of GDP	-0.00127884	Africa
Thailand	THAI	TH	Consumer surplus change as % of GDP	-0.000452452	Asia
Tajikistan	FSU	TJ	Consumer surplus change as % of GDP	-0.0019642	Asia
Timor-Leste	no_data	TL	Consumer surplus change as % of GDP		Asia
Turkmenistan	FSU	TM	Consumer surplus change as % of GDP	-0.0019642	Asia
Tunisia	TUN	TN	Consumer surplus change as % of GDP	-0.00340018	Africa
Tonga	no_data	TO	Consumer surplus change as % of GDP		Oceania
Tokelau		Tokelau	Consumer surplus change as % of GDP
Türkiye	TUR	TR	Consumer surplus change as % of GDP	-0.0010344	Asia
Trinidad and Tobago	no_data	TT	Consumer surplus change as % of GDP		Middle and South America
Turks and Caicos Islands		Turks- und Caicosinseln	Consumer surplus change as % of GDP
Tuvalu	no_data	TV	Consumer surplus change as % of GDP		Oceania
United Republic of Tanzania	AFR_LDC	TZ	Consumer surplus change as % of GDP	-0.00127884	Africa
Ukraine	UKR	UA	Consumer surplus change as % of GDP	-0.028948	Europe
Uganda	AFR_LDC	UG	Consumer surplus change as % of GDP	-0.00127884	Africa
United States	USA	US	Consumer surplus change as % of GDP	-7.22398e-05	Northern America
Uruguay	URU	UY	Consumer surplus change as % of GDP	-0.000286581	Middle and South America
Uzbekistan	FSU	UZ	Consumer surplus change as % of GDP	-0.0019642	Asia
Vatican City	no_data	VA	Consumer surplus change as % of GDP		Europe
Saint Vincent and The Grenadines	no_data	VC	Consumer surplus change as % of GDP		Middle and South America
Venezuela	VEN	VE	Consumer surplus change as % of GDP	-7.97638e-05	Middle and South America
Viet nam	VIET	VN	Consumer surplus change as % of GDP	-0.000952846	Asia
Vanuatu	no_data	VU	Consumer surplus change as % of GDP		Oceania
Wallis and Futuna		Wallis und Futuna	Consumer surplus change as % of GDP
Christmas Island		Weihnachtsinsel	Consumer surplus change as % of GDP
Western Sahara		Westsahara	Consumer surplus change as % of GDP
Samoa	no_data	WS	Consumer surplus change as % of GDP		Oceania
Yemen	ASOCE_LDC	YE	Consumer surplus change as % of GDP	-0.000684742	Asia
South Africa	ZAF	ZA	Consumer surplus change as % of GDP	-0.00063655	Africa
Zambia	AFR_LDC	ZM	Consumer surplus change as % of GDP	-0.00127884	Africa
Zimbabwe	AFR_LDC	ZW	Consumer surplus change as % of GDP	-0.00127884	Africa
Ilemi Triangle			Consumer surplus change as % of GDP
Bassas Da India			Consumer surplus change as % of GDP
Bir Tawil (Disputed Territory)			Consumer surplus change as % of GDP
Aksai Chin			Consumer surplus change as % of GDP
Arunachal Pradesh			Consumer surplus change as % of GDP
China/India			Consumer surplus change as % of GDP
Liancourt Rock			Consumer surplus change as % of GDP
No mans land			Consumer surplus change as % of GDP
Senkaku Islands			Consumer surplus change as % of GDP
Abyei			Consumer surplus change as % of GDP
Scarborough Reef			Consumer surplus change as % of GDP
Spratly Islands			Consumer surplus change as % of GDP
Paracel Islands			Consumer surplus change as % of GDP
Chagos Islands (disputed territory)			Consumer surplus change as % of GDP
Jammu Kashmir			Consumer surplus change as % of GDP
Sint-Maarten			Consumer surplus change as % of GDP
Navassa Island			Consumer surplus change as % of GDP
Equatorial Guinea/Gabon (disputed territory)			Consumer surplus change as % of GDP
Kuril Islands			Consumer surplus change as % of GDP
Hala'Ib Triangle			Consumer surplus change as % of GDP

[truncated: 11 more sheets: Fig6b, Fig6c, Fig6d, Fig7, SuppFig1, SuppFig2, SuppFig3a, SuppFig3b, SuppFig4a, SuppFig4b, SuppFig4c]
